# Supplementary material for: Gut epithelium modifies enteric behaviors during nutritional adversity via distinct peptidergic signaling axes
Source: Sci Adv. 2025 Sep 24;11(39):eadw1270. doi: 10.1126/sciadv.adw1270 (PMC12459421; doi:10.1126/sciadv.adw1270)
Supplement: Supplementary file 2 — Data S1 to S4 [file sciadv.adw1270_data_s1_to_s4.zip]

Archive with 4 entries (4 files):
- adw1270_data_s1.xlsx
- adw1270_data_s2.xlsx
- adw1270_data_s3.xlsx
- adw1270_data_s4.xlsx
