# Supplementary material for: Gut epithelium modifies enteric behaviors during nutritional adversity via distinct peptidergic signaling axes
Source: Sci Adv. 2025 Sep 24;11(39):eadw1270. doi: 10.1126/sciadv.adw1270 (PMC12459421; doi:10.1126/sciadv.adw1270)
Supplement: Supplementary file 2 — Data S1 to S4 [file sciadv.adw1270_data_s1_to_s4.zip › adw1270_data_s1.xlsx]

## Sheet: Up_either
Stable_IDs	symbol	secondaryIdentifier	Feature	Mean_normalized_counts_over_all_samples	log2FC	SE_log2FC	p_value	p_Adj	Chr	Gene_start	Gene_end	Strand
WBGene00014160	ZK938.3	ZK938.3	protein_coding	166.659	3.51047	0.124374	2.87e-175	1.47e-171	II	9831520	9833955	-
WBGene00000785	cpr-5	W07B8.5	protein_coding	141.182	3.14875	0.146593	2.42e-102	2.42e-99	V	1132597	1134036	-
WBGene00003959	pcp-4	Y116F11B.3	protein_coding	75.6161	3.07522	0.137229	3.18e-111	4.04e-108	V	19822733	19831011	-
WBGene00007833	oac-6	C31A11.5	protein_coding	53.1832	3.03166	0.169073	6.75e-72	3.06e-69	V	16302716	16306159	+
WBGene00015756	C14C6.2	C14C6.2	protein_coding	52.5061	3.0085	0.161036	6.92e-78	4.25e-75	V	563133	564446	+
WBGene00011222	R10H10.3	R10H10.3	protein_coding	140.599	2.91045	0.114302	5.1e-143	1.21e-139	IV	10388504	10393294	+
WBGene00022610	ltah-1.2	ZC416.6	protein_coding	69.292	2.80734	0.151773	2.18e-76	1.15e-73	IV	3609217	3613072	-
WBGene00002273	lec-10	W01A11.4	protein_coding	75.7684	2.5467	0.13996	5.56e-74	2.71e-71	V	6488202	6489120	-
WBGene00008936	papl-1	F18E2.1	protein_coding	45.2298	2.5023	0.149855	1.35e-62	4.68e-60	V	12757564	12759760	-
WBGene00000215	asp-2	T18H9.2	protein_coding	617.879	2.4864	0.144582	2.79e-66	1.08e-63	V	9203076	9204734	+
WBGene00010745	dod-17	K10D11.1	protein_coding	16.7584	2.38289	0.174291	1.49e-42	3.06e-40	IV	12976302	12978343	+
WBGene00022858	ZK1193.2	ZK1193.2	protein_coding	159.788	2.37238	0.131846	2.19e-72	1.01e-69	X	406456	425635	-
WBGene00000782	cpr-2	F36D3.9	protein_coding	452.988	2.35954	0.177124	1.74e-40	3.27e-38	V	16532935	16534100	-
WBGene00003474	mtl-2	T08G5.10	protein_coding	36.3238	2.21864	0.1668	2.28e-40	4.25e-38	V	14018269	14018673	-
WBGene00007097	B0024.4	B0024.4	protein_coding	106.018	2.20595	0.176098	5.32e-36	8.24e-34	V	10297398	10298985	+
WBGene00020258	T05E7.1	T05E7.1	protein_coding	37.2235	2.20241	0.149333	3.15e-49	9.23e-47	I	6203973	6206927	+
WBGene00000781	cpr-1	C52E4.1	protein_coding	117.468	2.19006	0.151276	1.69e-47	4.39e-45	V	11975550	11976756	+
WBGene00007153	clec-41	B0365.6	protein_coding	349.026	2.17792	0.115116	7.9e-80	5.01e-77	V	13134902	13138101	-
WBGene00000219	asp-6	F21F8.7	protein_coding	1681.9	2.17749	0.16131	1.59e-41	3.05e-39	V	8267510	8268937	-
WBGene00014666	C05D12.3	C05D12.3	protein_coding	101.274	2.14458	0.146251	1.1e-48	3.02e-46	II	11425265	11432762	+
WBGene00010746	K10D11.2	K10D11.2	protein_coding	11.7641	2.13777	0.172701	3.42e-35	5.04e-33	IV	12978985	12981991	+
WBGene00006075	str-7	F22B8.5	protein_coding	104.762	2.1197	0.115955	1.19e-74	6.1e-72	V	16097823	16099541	-
WBGene00009394	clec-63	F35C5.6	protein_coding	5125.76	2.10776	0.0732756	5.92e-182	5.64e-178	II	12895637	12897446	+
WBGene00044696	F52E1.14	F52E1.14	protein_coding	35.9737	2.10744	0.159151	5.04e-40	9.3e-38	V	8383921	8384871	+
WBGene00010749	K10D11.5	K10D11.5	protein_coding	25.1011	2.07973	0.162913	2.54e-37	4.24e-35	IV	12989684	12991843	-
WBGene00016425	C34H4.2	C34H4.2	protein_coding	54.7846	2.04849	0.173718	4.29e-32	5.55e-30	IV	1553751	1555567	+
WBGene00014136	ZK896.5	ZK896.5	protein_coding	14.2301	2.0223	0.176039	1.52e-30	1.85e-28	IV	12876949	12879645	-
WBGene00020662	T21H3.1	T21H3.1	protein_coding	1040.54	2.01152	0.117771	2.09e-65	7.96e-63	V	1176723	1178864	+
WBGene00013643	Y105C5A.24	Y105C5A.24	protein_coding	14.1259	1.97636	0.176249	3.5e-29	4.02e-27	IV	15849874	15852905	+
WBGene00016061	hpo-15	C24G6.6	protein_coding	154.011	1.96434	0.106147	1.85e-76	1.01e-73	V	5509929	5513830	-
WBGene00008741	ctsa-1.2	F13D12.6	protein_coding	422.529	1.96351	0.112217	1.5e-68	6.19e-66	II	11739357	11742876	+
WBGene00000214	asp-1	Y39B6A.20	protein_coding	1255.48	1.94964	0.137342	9.76e-46	2.41e-43	V	19049561	19050752	-
WBGene00009192	asah-2	F27E5.1	protein_coding	236.048	1.94389	0.100379	1.51e-83	9.89e-81	II	10139589	10141406	+
WBGene00020981	W03D2.6	W03D2.6	pseudogene	56.3101	1.93991	0.158698	2.32e-34	3.22e-32	IV	4056585	4058243	-
WBGene00020813	T25G12.6	T25G12.6	protein_coding	33.3071	1.92804	0.153348	2.97e-36	4.68e-34	X	17225196	17230208	-
WBGene00008607	F09B12.3	F09B12.3	protein_coding	351.351	1.92316	0.0890772	2.24e-103	2.37e-100	X	15095342	15097954	-
WBGene00000784	cpr-4	F44C4.3	protein_coding	298.125	1.92111	0.156091	8.24e-35	1.2e-32	V	6614673	6615851	+
WBGene00017364	clec-7	F10G2.3	protein_coding	12.0161	1.92045	0.175019	5.17e-28	5.58e-26	V	7328391	7330002	+
WBGene00010050	F54D5.4	F54D5.4	protein_coding	160.249	1.91884	0.113631	5.65e-64	2.07e-61	II	11569817	11571004	+
WBGene00018707	oac-31	F52F10.3	protein_coding	49.3993	1.91778	0.146151	2.46e-39	4.47e-37	V	1538353	1541886	-
WBGene00011803	T16G12.1	T16G12.1	protein_coding	64.8841	1.91024	0.173882	4.47e-28	4.86e-26	III	10040180	10049857	-
WBGene00009908	F49H6.5	F49H6.5	protein_coding	56.0663	1.90923	0.140591	5.26e-42	1.05e-39	V	17023240	17025527	+
WBGene00009347	F32H5.1	F32H5.1	protein_coding	218.631	1.89656	0.0958201	3.43e-87	2.51e-84	V	13356082	13358037	-
WBGene00019779	endu-2	M60.2	protein_coding	80.3293	1.88707	0.15232	3e-35	4.46e-33	X	8242300	8247869	+
WBGene00016004	C18H9.6	C18H9.6	protein_coding	169.431	1.88676	0.149369	1.41e-36	2.28e-34	II	6700656	6701625	-
WBGene00001570	gei-13	F58A4.11	protein_coding	133.624	1.88273	0.136202	1.85e-43	4.14e-41	III	9631993	9637116	-
WBGene00271815	spp-27	K04A8.21	protein_coding	77.8219	1.83854	0.152492	1.79e-33	2.45e-31	V	6556652	6557135	-
WBGene00011166	chil-22	R09D1.10	protein_coding	13.6322	1.82325	0.172489	4.1e-26	3.92e-24	II	9464467	9466195	-
WBGene00014138	clec-186	ZK896.7	protein_coding	75.0463	1.82145	0.139354	4.84e-39	8.61e-37	IV	12866108	12869080	+
WBGene00008495	F01D5.5	F01D5.5	protein_coding	46.1591	1.81455	0.171872	4.69e-26	4.46e-24	II	14001685	14002300	-
WBGene00021518	hpo-6	Y41D4B.16	protein_coding	273.702	1.80997	0.0991104	1.66e-74	8.3e-72	IV	1562183	1564076	+
WBGene00020989	W03D8.8	W03D8.8	protein_coding	48.3005	1.8076	0.157527	1.76e-30	2.12e-28	I	2791686	2794976	+
WBGene00004058	pmp-1	C44B7.8	protein_coding	167.182	1.80277	0.108377	3.94e-62	1.34e-59	II	6880703	6883754	-
WBGene00019273	H43E16.1	H43E16.1	protein_coding	90.8175	1.79759	0.146362	1.13e-34	1.64e-32	II	6674267	6679370	+
WBGene00012583	clec-4	Y38E10A.5	protein_coding	12.5526	1.78968	0.174622	1.2e-24	1.04e-22	II	12578330	12581113	-
WBGene00001819	haf-9	ZK484.2	protein_coding	271.199	1.78419	0.076355	9.26e-121	1.6e-117	I	6081781	6086006	+
WBGene00016424	C34H4.1	C34H4.1	protein_coding	90.5149	1.75641	0.145859	2.14e-33	2.91e-31	IV	1555578	1558065	+
WBGene00008486	ugt-44	F01D4.2	protein_coding	24.0039	1.73729	0.168692	7.15e-25	6.33e-23	IV	10469740	10471899	+
WBGene00008988	F20G2.5	F20G2.5	protein_coding	33.6937	1.71902	0.170161	5.4e-24	4.58e-22	V	13771508	13773700	+
WBGene00022645	ZK6.11	ZK6.11	protein_coding	122.838	1.71568	0.148137	5.1e-31	6.31e-29	V	415869	417706	-
WBGene00009397	clec-66	F35C5.9	protein_coding	95.8281	1.7091	0.113955	7.56e-51	2.36e-48	II	12904397	12906644	+
WBGene00045416	Y37H2A.14	Y37H2A.14	protein_coding	75.6808	1.70171	0.172156	4.85e-23	3.94e-21	V	18143744	18144720	+
WBGene00017691	ilys-5	F22A3.6	protein_coding	21.9182	1.69628	0.176914	8.96e-22	6.88e-20	X	6533489	6536840	-
WBGene00007565	clec-48	C14A6.1	protein_coding	61.3217	1.69515	0.143045	2.14e-32	2.83e-30	V	18158025	18159614	+
WBGene00019617	ctsa-2	K10C2.1	protein_coding	3339.91	1.69214	0.0659961	5.47e-145	1.49e-141	X	6421035	6430610	-
WBGene00008123	ent-4	C47A4.2	protein_coding	27.5191	1.69128	0.160616	6.29e-26	5.86e-24	IV	13726929	13732829	+
WBGene00003957	pcp-2	F23B2.12	protein_coding	50.3265	1.68096	0.143102	7.35e-32	9.33e-30	IV	9160587	9165127	-
WBGene00009515	clec-170	F38A1.1	protein_coding	13.1524	1.67477	0.176489	2.32e-21	1.77e-19	IV	1266865	1274425	+
WBGene00008634	F10A3.4	F10A3.4	protein_coding	10.2738	1.65455	0.176289	6.27e-21	4.69e-19	V	16149104	16151899	+
WBGene00022644	dod-19	ZK6.10	protein_coding	363.63	1.64653	0.16349	7.41e-24	6.27e-22	V	411781	414759	-
WBGene00000084	aex-1	D2030.10	protein_coding	61.2006	1.64647	0.14175	3.44e-31	4.31e-29	I	7602306	7608245	+
WBGene00020128	R193.2	R193.2	protein_coding	515.142	1.63621	0.110543	1.43e-49	4.26e-47	X	1132992	1148585	-
WBGene00007533	cbl-1	C12C8.2	protein_coding	30.5726	1.62381	0.160579	4.88e-24	4.18e-22	I	9327856	9330928	+
WBGene00012947	Y47H9C.1	Y47H9C.1	protein_coding	309.537	1.60687	0.161046	1.91e-23	1.56e-21	I	11830984	11833183	-
WBGene00009971	F53C11.1	F53C11.1	protein_coding	85.441	1.58421	0.131961	3.34e-33	4.5e-31	V	13775795	13777772	+
WBGene00000218	asp-5	F21F8.3	protein_coding	1297.7	1.57339	0.0640432	2.8e-133	5.92e-130	V	8272384	8274044	+
WBGene00004999	spp-14	K09F5.3	protein_coding	374.907	1.57266	0.0940579	9.35e-63	3.29e-60	X	7725978	7726383	+
WBGene00008492	F01D5.1	F01D5.1	protein_coding	37.5726	1.57231	0.157466	1.77e-23	1.47e-21	II	13996957	13997581	-
WBGene00008602	oac-14	F09B9.1	protein_coding	484.309	1.57114	0.146677	8.99e-27	9.24e-25	X	10139371	10142013	-
WBGene00009877	F49C12.7	F49C12.7	protein_coding	57.2609	1.5562	0.147647	5.65e-26	5.3e-24	IV	9308830	9312927	-
WBGene00009395	clec-64	F35C5.7	protein_coding	9.00781	1.54333	0.173648	6.24e-19	4.11e-17	II	12898241	12900439	+
WBGene00019682	K12H4.7	K12H4.7	protein_coding	115.086	1.53898	0.173332	6.76e-19	4.42e-17	III	8048449	8051081	-
WBGene00008799	F14E5.1	F14E5.1	protein_coding	20.2874	1.53843	0.175575	1.91e-18	1.21e-16	II	8417617	8419826	+
WBGene00020938	clec-218	W02D7.2	protein_coding	27.2739	1.53069	0.171418	4.28e-19	2.86e-17	V	8307941	8310766	+
WBGene00007807	C29F3.7	C29F3.7	protein_coding	151.619	1.48711	0.106672	3.57e-44	8.09e-42	V	15354900	15357571	+
WBGene00017613	F20A1.1	F20A1.1	protein_coding	184.337	1.47695	0.101557	6.46e-48	1.71e-45	V	7051714	7052179	+
WBGene00018731	F53A9.8	F53A9.8	protein_coding	113.65	1.46754	0.103398	1.01e-45	2.47e-43	X	8718640	8718904	-
WBGene00194769	Y32B12C.5	Y32B12C.5	pseudogene	41.8076	1.44149	0.161641	4.75e-19	3.16e-17	V	16603528	16610952	-
WBGene00010904	ugt-62	M88.1	protein_coding	162.821	1.43885	0.102301	6.25e-45	1.47e-42	III	4537280	4540623	-
WBGene00004988	spp-3	T08A9.7	protein_coding	153.251	1.43667	0.0976569	5.44e-49	1.57e-46	X	7314968	7315353	-
WBGene00008944	F19B2.5	F19B2.5	protein_coding	68.475	1.42086	0.159979	6.6e-19	4.33e-17	V	20162614	20164165	-
WBGene00016219	pals-24	C29F9.4	protein_coding	59.5809	1.41748	0.159663	6.81e-19	4.44e-17	III	120434	124690	+
WBGene00016048	C24B9.3	C24B9.3	protein_coding	46.8155	1.41651	0.162261	2.55e-18	1.59e-16	V	2706965	2711599	-
WBGene00017501	pud-3	F15E11.15	protein_coding	40.3243	1.41556	0.177106	1.32e-15	6.72e-14	V	2324633	2325152	-
WBGene00011330	T01D3.6	T01D3.6	protein_coding	811.968	1.4122	0.104297	9.06e-42	1.76e-39	V	13716823	13720414	+
WBGene00019213	H20E11.1	H20E11.1	protein_coding	19.3787	1.41033	0.177019	1.62e-15	8.22e-14	IV	6830144	6833464	+
WBGene00045394	ZK813.7	ZK813.7	protein_coding	20.7844	1.40958	0.172465	3e-16	1.61e-14	X	3444813	3445197	+
WBGene00022642	lipl-5	ZK6.7	protein_coding	387.874	1.39913	0.114041	1.33e-34	1.89e-32	V	385745	387740	+
WBGene00000216	asp-3	H22K11.1	protein_coding	1433.08	1.39489	0.109181	2.23e-37	3.76e-35	X	6791063	6792709	+
WBGene00013874	cest-2.2	ZC376.2	protein_coding	32.5604	1.39303	0.161347	5.94e-18	3.58e-16	V	14171638	14175355	-
WBGene00019932	R07C12.2	R07C12.2	pseudogene	248	1.38494	0.119525	4.79e-31	5.96e-29	IV	4148140	4150055	+
WBGene00006757	unc-18	F27D9.1	protein_coding	2305.74	1.38431	0.0393996	1.97e-270	3.75e-266	X	7682895	7686037	+
WBGene00009215	thn-2	F28D1.5	protein_coding	38.1092	1.37995	0.176532	5.41e-15	2.67e-13	IV	12383169	12383974	+
WBGene00021339	Y34F4.4	Y34F4.4	protein_coding	58.7459	1.37634	0.147728	1.2e-20	8.88e-19	III	1023220	1026361	-
WBGene00008647	F10C2.7	F10C2.7	protein_coding	171.412	1.37534	0.172726	1.69e-15	8.51e-14	V	12053897	12056428	+
WBGene00012529	Y32F6A.4	Y32F6A.4	protein_coding	150.1	1.36714	0.134661	3.23e-24	2.79e-22	V	10428720	10434067	-
WBGene00009396	clec-65	F35C5.8	protein_coding	511.582	1.35114	0.0856295	4.35e-56	1.43e-53	II	12901324	12903336	+
WBGene00008584	irg-4	F08G5.6	protein_coding	92.5508	1.34662	0.176964	2.75e-14	1.26e-12	IV	12435832	12438236	+
WBGene00019105	asp-8	F59D6.3	protein_coding	6.6854	1.34055	0.17091	4.38e-15	2.18e-13	V	3024548	3027931	+
WBGene00008477	clec-17	E03H4.10	protein_coding	44.6083	1.34006	0.171852	6.3e-15	3.07e-13	I	12430027	12431500	-
WBGene00019563	K09C6.9	K09C6.9	protein_coding	20.0893	1.3366	0.1659	7.84e-16	4.06e-14	V	853435	855066	-
WBGene00006404	tag-10	C31C9.1	protein_coding	374.457	1.33514	0.0641726	3.87e-96	3.2e-93	II	13632583	13636998	+
WBGene00016218	pals-23	C29F9.3	protein_coding	86.4083	1.324	0.1518	2.73e-18	1.7e-16	III	124777	127971	+
WBGene00017322	clec-160	F09G8.8	protein_coding	36.0091	1.31981	0.151956	3.77e-18	2.32e-16	III	8272955	8275971	-
WBGene00010411	H25K10.1	H25K10.1	protein_coding	11.993	1.319	0.176169	7.04e-14	3.12e-12	IV	16202373	16205464	+
WBGene00004003	pgp-9	C47A10.1	protein_coding	167.959	1.31839	0.127035	3.12e-25	2.8e-23	V	17755891	17764751	+
WBGene00010204	cpr-9	F57F5.1	protein_coding	328.184	1.31625	0.117422	3.66e-29	4.17e-27	V	12003052	12004584	+
WBGene00012445	Y16B4A.2	Y16B4A.2	protein_coding	1947.05	1.31552	0.0598447	4.27e-107	4.77e-104	X	14761923	14771851	-
WBGene00008199	C49C3.9	C49C3.9	protein_coding	106.106	1.3143	0.135027	2.17e-22	1.71e-20	IV	17339639	17342314	-
WBGene00001770	gst-22	F21H7.1	protein_coding	10.6857	1.31037	0.175222	7.53e-14	3.32e-12	V	16231031	16232282	-
WBGene00009048	cth-1	F22B8.6	protein_coding	296.556	1.30801	0.0972934	3.34e-41	6.36e-39	V	16100679	16102750	+
WBGene00008560	pho-13	F07H5.9	protein_coding	23.2981	1.3036	0.16856	1.04e-14	4.98e-13	II	8804834	8807021	-
WBGene00011397	T03E6.8	T03E6.8	protein_coding	35.9073	1.29698	0.146416	8.13e-19	5.26e-17	V	16600841	16603202	-
WBGene00007479	C09F9.2	C09F9.2	protein_coding	220.472	1.29501	0.155502	8.23e-17	4.56e-15	II	14705514	14713240	+
WBGene00001075	dpy-14	H27M09.4	protein_coding	14.4662	1.28585	0.161234	1.52e-15	7.73e-14	I	6843588	6845142	+
WBGene00017592	F19C7.2	F19C7.2	protein_coding	251.681	1.27406	0.0858019	7.08e-50	2.14e-47	IV	4599953	4602778	+
WBGene00044455	F23F12.13	F23F12.13	protein_coding	13.1385	1.27358	0.176204	4.91e-13	2.05e-11	III	6495672	6498213	+
WBGene00011190	swt-6	R10D12.9	protein_coding	97.0957	1.26835	0.122675	4.69e-25	4.17e-23	V	13954355	13956176	+
WBGene00002271	lec-8	R07B1.10	protein_coding	215.209	1.26705	0.113172	4.27e-29	4.84e-27	X	9850570	9851336	+
WBGene00000783	cpr-3	T10H4.12	protein_coding	388.988	1.2637	0.085986	6.78e-49	1.92e-46	V	15296833	15298700	-
WBGene00009857	clec-28	F49A5.5	protein_coding	4.19815	1.25738	0.15137	9.84e-17	5.41e-15	V	16865703	16867293	+
WBGene00007331	pho-11	C05C10.4	protein_coding	870.278	1.25692	0.0912439	3.58e-43	7.75e-41	II	9931848	9934431	+
WBGene00010659	K08D8.5	K08D8.5	protein_coding	6.61674	1.24822	0.167658	9.69e-14	4.23e-12	IV	12910646	12912129	-
WBGene00019515	ugt-19	K08B4.3	protein_coding	69.3493	1.23073	0.142791	6.75e-18	4.05e-16	IV	6076685	6079952	-
WBGene00019089	clec-206	F59A7.1	protein_coding	6.95359	1.22956	0.159119	1.1e-14	5.21e-13	V	2000417	2004329	-
WBGene00003995	pgp-1	K08E7.9	protein_coding	112.292	1.22941	0.122184	8.14e-24	6.85e-22	IV	12591703	12599169	-
WBGene00010340	slcf-1	F59F5.1	protein_coding	26.7438	1.22445	0.166458	1.9e-13	8.07e-12	X	10529293	10533040	+
WBGene00017678	asp-12	F21F8.4	protein_coding	34.7797	1.22271	0.167544	2.92e-13	1.23e-11	V	8269209	8272056	+
WBGene00011741	T12G3.6	T12G3.6	protein_coding	13.0892	1.21974	0.172106	1.37e-12	5.39e-11	IV	12030050	12031271	-
WBGene00044783	T26H5.10	T26H5.10	protein_coding	8.11663	1.21553	0.173799	2.67e-12	1.01e-10	V	15443329	15443808	-
WBGene00000618	col-41	T10B10.1	protein_coding	38.3386	1.21199	0.171462	1.57e-12	6.09e-11	X	15175031	15176481	-
WBGene00009035	gfat-2	F22B3.4	protein_coding	140.833	1.21176	0.17138	1.54e-12	6.02e-11	IV	11410227	11413002	+
WBGene00012699	Y39B6A.41	Y39B6A.41	protein_coding	15.1583	1.20925	0.176831	8.01e-12	2.88e-10	V	18970499	18977976	-
WBGene00010657	K08D8.3	K08D8.3	protein_coding	14.775	1.20914	0.175118	5.03e-12	1.83e-10	IV	12903784	12906659	-
WBGene00003090	lys-1	Y22F5A.4	protein_coding	510.615	1.2077	0.0963731	5.02e-36	7.83e-34	V	10277903	10279056	+
WBGene00022326	fbxa-14	Y82E9BL.10	protein_coding	18.3249	1.20698	0.176573	8.17e-12	2.93e-10	III	1322123	1324613	-
WBGene00006366	sym-1	C44H4.3	protein_coding	134.71	1.20678	0.142723	2.78e-17	1.6e-15	X	14581621	14584378	+
WBGene00012782	Y43C5A.2	Y43C5A.2	protein_coding	1071.64	1.20362	0.0569408	3.55e-99	3.22e-96	IV	10269882	10272701	+
WBGene00014199	ZK1053.4	ZK1053.4	protein_coding	7.67097	1.19601	0.159938	7.55e-14	3.32e-12	I	13241654	13244730	+
WBGene00009429	irg-5	F35E12.5	protein_coding	587.786	1.1956	0.168682	1.36e-12	5.38e-11	V	13737009	13738474	-
WBGene00019957	R08E3.1	R08E3.1	protein_coding	2327.8	1.19338	0.0537444	3.09e-109	3.67e-106	X	4822646	4834885	+
WBGene00013035	Y49E10.16	Y49E10.16	protein_coding	136.312	1.19231	0.0928399	9.46e-38	1.64e-35	III	12430508	12433866	+
WBGene00012664	Y39B6A.1	Y39B6A.1	protein_coding	153.012	1.19	0.172974	6e-12	2.17e-10	V	19201015	19203607	-
WBGene00016029	elf-1	C24A1.2	protein_coding	61.0673	1.18912	0.13564	1.84e-18	1.17e-16	III	689168	715822	+
WBGene00000928	dao-2	M03A1.7	protein_coding	87.6669	1.18564	0.168125	1.76e-12	6.79e-11	II	4562949	4563461	+
WBGene00206354	F27E5.9	F27E5.9	protein_coding	9.64403	1.18065	0.175524	1.74e-11	6.03e-10	II	10134944	10135825	+
WBGene00020774	T24E12.5	T24E12.5	protein_coding	45.3711	1.17663	0.175406	1.97e-11	6.8e-10	II	3753897	3757428	+
WBGene00002130	inx-8	ZK792.2	protein_coding	15.6307	1.17596	0.176742	2.86e-11	9.74e-10	IV	11673842	11675635	+
WBGene00000665	col-90	C29E4.1	protein_coding	39.5258	1.17278	0.176445	3e-11	1.02e-09	III	7948837	7950068	+
WBGene00010234	ttr-50	F58B3.9	protein_coding	8.80394	1.1624	0.151927	1.99e-14	9.3e-13	IV	11640046	11641015	-
WBGene00020256	T05C3.6	T05C3.6	protein_coding	27.3645	1.15962	0.162927	1.1e-12	4.4e-11	V	5490444	5493646	+
WBGene00015828	math-14	C16C4.4	protein_coding	15.0071	1.15926	0.175896	4.38e-11	1.45e-09	II	1869419	1870805	+
WBGene00044302	F28E10.5	F28E10.5	pseudogene	9.8628	1.15912	0.176754	5.46e-11	1.79e-09	IV	4594131	4596678	+
WBGene00005002	spp-17	C54G6.5	protein_coding	14.5958	1.15747	0.174901	3.64e-11	1.22e-09	I	1016404	1017176	+
WBGene00044469	clec-173	T26C12.6	protein_coding	119.809	1.15111	0.139412	1.5e-16	8.08e-15	IV	3266403	3267681	-
WBGene00008891	clec-42	F16H6.1	protein_coding	20.4267	1.14533	0.177078	9.94e-11	3.14e-09	V	18191411	18194168	+
WBGene00020589	T19H12.3	T19H12.3	protein_coding	32.6831	1.14442	0.158992	6.11e-13	2.51e-11	V	4885671	4886809	+
WBGene00021520	Y41D4B.18	Y41D4B.18	pseudogene	21.9589	1.13461	0.174045	7.08e-11	2.28e-09	IV	1558052	1559633	+
WBGene00044073	tag-244	C34H4.3	protein_coding	21.087	1.13457	0.163968	4.53e-12	1.66e-10	IV	1550877	1553119	+
WBGene00001068	dpy-6	F16F9.2	protein_coding	267.388	1.13402	0.0950225	7.85e-33	1.05e-30	X	8450380	8455640	-
WBGene00001069	dpy-7	F46C8.6	protein_coding	18.2517	1.12694	0.177008	1.93e-10	5.93e-09	X	7536466	7537792	-
WBGene00001914	his-40	K03A1.1	protein_coding	19.2987	1.1268	0.174625	1.1e-10	3.45e-09	X	7310109	7310520	+
WBGene00011979	sysm-1	T24B8.5	protein_coding	9.64341	1.11761	0.175049	1.72e-10	5.3e-09	II	9082625	9083193	-
WBGene00011487	T05E12.6	T05E12.6	protein_coding	138.595	1.11725	0.11861	4.53e-21	3.42e-19	V	17085001	17089442	-
WBGene00019058	F58F9.4	F58F9.4	protein_coding	10.9168	1.11641	0.17689	2.77e-10	8.28e-09	IV	6231022	6232607	+
WBGene00007973	C36B1.6	C36B1.6	protein_coding	30.2916	1.11552	0.164939	1.35e-11	4.75e-10	I	8732218	8733434	+
WBGene00007220	C01B9.1	C01B9.1	protein_coding	47.8218	1.11128	0.157736	1.85e-12	7.1e-11	II	13771574	13779024	+
WBGene00017466	F14F9.3	F14F9.3	protein_coding	43.357	1.10961	0.163824	1.26e-11	4.45e-10	V	5138218	5141555	+
WBGene00001158	ech-9	F01G10.3	protein_coding	13.1378	1.10941	0.163363	1.11e-11	3.97e-10	IV	10233309	10235329	-
WBGene00004219	ptr-4	C45B2.7	protein_coding	72.9622	1.10871	0.149755	1.33e-13	5.75e-12	X	6060757	6065986	-
WBGene00009883	nspg-11	F49C12.14	protein_coding	18.2377	1.10801	0.175777	2.91e-10	8.68e-09	IV	9322488	9324089	-
WBGene00007867	C32H11.4	C32H11.4	protein_coding	5.54441	1.10782	0.158873	3.1e-12	1.16e-10	IV	12921263	12923296	+
WBGene00009237	F28H7.3	F28H7.3	protein_coding	6.664	1.102	0.162605	1.23e-11	4.33e-10	V	10749604	10750788	-
WBGene00021321	nspg-12	Y34B4A.5	protein_coding	15.9417	1.1013	0.177063	4.98e-10	1.44e-08	X	5257298	5258384	+
WBGene00017093	E02C12.8	E02C12.8	protein_coding	7.72079	1.09954	0.162045	1.16e-11	4.11e-10	V	9371572	9373613	-
WBGene00003091	lys-2	Y22F5A.5	protein_coding	108.003	1.09889	0.141928	9.74e-15	4.66e-13	V	10280306	10281474	-
WBGene00008707	epic-1	F11E6.3	protein_coding	220.188	1.09699	0.177054	5.8e-10	1.67e-08	IV	17470513	17471920	-
WBGene00004374	rme-2	T11F8.3	protein_coding	233.784	1.09603	0.171267	1.56e-10	4.82e-09	IV	5470025	5473174	+
WBGene00012683	asp-17	Y39B6A.24	protein_coding	4.83362	1.09273	0.154696	1.62e-12	6.3e-11	V	19035722	19037322	-
WBGene00008793	F14D7.6	F14D7.6	protein_coding	25.0352	1.08975	0.173882	3.68e-10	1.08e-08	V	14301412	14306446	+
WBGene00044107	F58G6.9	F58G6.9	protein_coding	15.3653	1.08786	0.176087	6.49e-10	1.85e-08	IV	9651393	9652480	+
WBGene00007857	C31H5.6	C31H5.6	protein_coding	139.34	1.08779	0.120756	2.1e-19	1.43e-17	I	9043320	9046575	-
WBGene00010808	sepa-1	M01E5.6	protein_coding	6.51348	1.0876	0.145636	8.15e-14	3.57e-12	I	13298203	13300716	-
WBGene00019803	PDB1.1	PDB1.1	protein_coding	64.5699	1.08582	0.135408	1.07e-15	5.46e-14	X	7556787	7559085	-
WBGene00003093	lys-4	F58B3.1	protein_coding	14.3365	1.08526	0.176914	8.55e-10	2.39e-08	IV	11621428	11623174	-
WBGene00009393	clec-62	F35C5.5	protein_coding	362.797	1.08424	0.0992822	9.17e-28	9.74e-26	II	12893061	12895128	-
WBGene00044206	T26H5.9	T26H5.9	protein_coding	60.6003	1.08334	0.152238	1.11e-12	4.43e-11	V	15444915	15445420	+
WBGene00015768	C14C11.4	C14C11.4	protein_coding	14.3566	1.07611	0.176738	1.14e-09	3.1e-08	V	5647609	5651040	+
WBGene00020155	T02B11.3	T02B11.3	protein_coding	456.982	1.07561	0.0617347	5.51e-68	2.23e-65	V	865073	866829	-
WBGene00011852	clec-26	T20B3.12	protein_coding	9.2234	1.07437	0.173023	5.32e-10	1.54e-08	V	16848610	16850199	+
WBGene00016450	clec-5	C35D10.14	protein_coding	22.1577	1.07223	0.176919	1.36e-09	3.65e-08	III	4881887	4883606	-
WBGene00011076	scav-5	R07B1.3	protein_coding	56.8065	1.06897	0.145248	1.84e-13	7.87e-12	X	9858364	9861738	+
WBGene00012308	oac-53	W06G6.1	protein_coding	4.73612	1.06375	0.157063	1.26e-11	4.45e-10	V	16623856	16627970	-
WBGene00004076	pod-2	W09B6.1	protein_coding	13786.1	1.06355	0.0610981	7.27e-68	2.88e-65	II	1136784	1152705	+
WBGene00014097	ZK829.9	ZK829.9	protein_coding	12.5286	1.06335	0.167996	2.46e-10	7.4e-09	IV	11970533	11972789	+
WBGene00015083	egg-1	B0244.8	protein_coding	91.4969	1.06249	0.17637	1.7e-09	4.55e-08	III	5728179	5730159	+
WBGene00015052	clec-52	B0218.8	protein_coding	31.26	1.06092	0.156482	1.2e-11	4.26e-10	IV	8167163	8168760	-
WBGene00001399	fat-7	F10D2.9	protein_coding	6.27054	1.05949	0.165385	1.49e-10	4.63e-09	V	7151352	7153146	-
WBGene00006886	vap-1	F11C7.3	protein_coding	17.3961	1.05646	0.174166	1.31e-09	3.53e-08	X	17393938	17396556	-
WBGene00018645	F49F1.5	F49F1.5	protein_coding	12.1432	1.05267	0.176483	2.45e-09	6.42e-08	IV	4119459	4120415	-
WBGene00012727	Y39G8B.7	Y39G8B.7	protein_coding	64.9172	1.05155	0.176706	2.67e-09	6.96e-08	II	13994409	13995034	-
WBGene00015609	math-4	C08F1.5	protein_coding	64.8363	1.04792	0.135586	1.09e-14	5.16e-13	II	1778771	1782574	-
WBGene00005018	sqt-3	F23H12.4	protein_coding	142.089	1.04757	0.145689	6.46e-13	2.63e-11	V	12352744	12354320	+
WBGene00014135	ZK896.4	ZK896.4	protein_coding	14.8683	1.0453	0.176509	3.18e-09	8.17e-08	IV	12880606	12883290	-
WBGene00011063	cpg-3	R06C7.4	protein_coding	62.3007	1.04408	0.174907	2.38e-09	6.26e-08	I	7244936	7246295	+
WBGene00016845	C50F7.5	C50F7.5	protein_coding	349.045	1.044	0.174049	1.99e-09	5.28e-08	IV	7726718	7727639	+
WBGene00019989	R09F10.8	R09F10.8	protein_coding	11.946	1.04248	0.174609	2.37e-09	6.23e-08	X	8325106	8326451	-
WBGene00018823	F54E2.1	F54E2.1	protein_coding	442.811	1.04174	0.0984058	3.45e-26	3.34e-24	V	2810397	2812017	+
WBGene00000176	aqp-8	K02G10.7	protein_coding	89.827	1.04104	0.119948	3.99e-18	2.45e-16	X	4702166	4704977	-
WBGene00002067	ifp-1	C43C3.1	protein_coding	306.766	1.04077	0.0901895	8.31e-31	1.02e-28	X	9675872	9680169	-
WBGene00021262	fbxa-74	Y22D7AR.9	protein_coding	29.0779	1.03931	0.169236	8.19e-10	2.3e-08	III	1696951	1698986	-
WBGene00206536	C14A6.16	C14A6.16	pseudogene	3.85613	1.0393	0.149049	3.1e-12	1.16e-10	V	18146964	18154396	+
WBGene00006431	tag-52	C02F12.4	protein_coding	145.686	1.03817	0.124857	9.19e-17	5.07e-15	X	3674040	3678557	-
WBGene00001905	his-31	F17E9.12	protein_coding	6.56093	1.03668	0.167412	5.92e-10	1.7e-08	IV	8333671	8333983	-
WBGene00015102	cpg-2	B0280.5	protein_coding	665.824	1.03534	0.166803	5.4e-10	1.55e-08	III	7102091	7103990	-
WBGene00004224	ptr-10	F55F8.1	protein_coding	53.4132	1.03362	0.14428	7.84e-13	3.17e-11	I	5662142	5667160	+
WBGene00010351	cbd-1	H02I12.1	protein_coding	1021.3	1.03174	0.16539	4.43e-10	1.29e-08	IV	11372990	11377627	+
WBGene00012418	Y7A9C.1	Y7A9C.1	pseudogene	33.5112	1.0315	0.165707	4.82e-10	1.4e-08	IV	16294153	16298479	+
WBGene00012027	fbxa-127	T25E12.12	protein_coding	14.7342	1.0259	0.176258	5.87e-09	1.46e-07	V	16728730	16729960	+
WBGene00045457	F33H12.7	F33H12.7	protein_coding	51.7086	1.02431	0.175229	5.05e-09	1.27e-07	II	2586077	2586911	-
WBGene00022474	zig-9	Y119C1B.9	protein_coding	66.5551	1.02411	0.132088	8.96e-15	4.33e-13	I	4537446	4539729	-
WBGene00012407	Y7A5A.1	Y7A5A.1	protein_coding	70.0298	1.02289	0.137014	8.29e-14	3.63e-12	X	15767434	15771493	-
WBGene00015574	irg-1	C07G3.2	protein_coding	32.3873	1.01969	0.166274	8.65e-10	2.42e-08	V	3523586	3524679	+
WBGene00000399	cdh-7	R05H10.6	protein_coding	204.651	1.01826	0.133282	2.17e-14	1e-12	II	14843228	14850905	+
WBGene00019717	trx-3	M01H9.1	protein_coding	55.7307	1.01781	0.160558	2.31e-10	7.01e-09	IV	4487027	4489000	+
WBGene00000465	cpg-1	C07G2.1	protein_coding	682.683	1.01561	0.163603	5.37e-10	1.55e-08	III	4489358	4491392	+
WBGene00016534	C39D10.7	C39D10.7	protein_coding	158.107	1.01277	0.174028	5.9e-09	1.47e-07	X	7907965	7913930	-
WBGene00016457	C35E7.5	C35E7.5	protein_coding	39.1561	1.01168	0.166103	1.12e-09	3.06e-08	I	10823362	10828421	+
WBGene00269434	sqst-5	T17A3.13	protein_coding	32.8165	1.01156	0.161347	3.62e-10	1.07e-08	III	146968	147620	-
WBGene00016769	C49C8.5	C49C8.5	protein_coding	294.149	1.01115	0.0776921	1.01e-38	1.76e-36	IV	8648665	8653664	-
WBGene00020760	T24C4.4	T24C4.4	protein_coding	15.3744	1.00794	0.175502	9.29e-09	2.22e-07	III	872620	873566	-
WBGene00013872	ZC374.2	ZC374.2	protein_coding	23.6382	1.00568	0.177125	1.36e-08	3.19e-07	X	10034606	10047425	-
WBGene00002055	ifc-1	F37B4.2	protein_coding	71.2023	1.00427	0.142663	1.93e-12	7.36e-11	V	2881392	2883753	+
WBGene00014244	ZK1307.1	ZK1307.1	protein_coding	150.438	1.00311	0.098861	3.43e-24	2.95e-22	II	9654344	9655580	-
WBGene00000039	acn-1	C42D8.5	protein_coding	135.838	1.00224	0.141609	1.47e-12	5.76e-11	X	5092480	5097067	-
WBGene00003865	oma-2	ZC513.6	protein_coding	183	1.00164	0.131664	2.79e-14	1.28e-12	V	8029438	8031214	+
WBGene00010747	K10D11.3	K10D11.3	protein_coding	17.8274	1.00042	0.173506	8.12e-09	1.97e-07	IV	12982118	12986134	-
WBGene00007152	clec-225	B0365.5	protein_coding	4.59301	0.998303	0.164496	1.29e-09	3.48e-08	V	13133634	13134886	-
WBGene00008499	cyp-37A1	F01D5.9	protein_coding	113.992	0.997134	0.108727	4.69e-20	3.33e-18	II	14013818	14016965	-
WBGene00003409	mrp-3	E03G2.2	protein_coding	245.507	0.994857	0.0844417	4.86e-32	6.24e-30	X	15929954	15939324	-
WBGene00021190	Y14H12A.1	Y14H12A.1	protein_coding	4.46495	0.99451	0.150099	3.46e-11	1.16e-09	II	3993194	3993959	+
WBGene00019744	M02H5.8	M02H5.8	protein_coding	160.325	0.994006	0.116395	1.34e-17	7.91e-16	V	449980	450437	+
WBGene00017498	pud-4	F15E11.12	protein_coding	11.0111	0.993356	0.172935	9.24e-09	2.21e-07	V	2326677	2327282	+
WBGene00021495	sqst-2	Y40C5A.1	protein_coding	43.1634	0.992885	0.140636	1.67e-12	6.45e-11	IV	7327770	7328975	-
WBGene00012728	Y39G8B.9	Y39G8B.9	protein_coding	19.5056	0.990297	0.170322	6.09e-09	1.51e-07	II	13981364	13981785	+
WBGene00009943	F52G2.3	F52G2.3	protein_coding	60.2635	0.98859	0.126815	6.41e-15	3.11e-13	IV	13543404	13548230	-
WBGene00195147	F14E5.8	F14E5.8	protein_coding	8.52719	0.98851	0.167551	3.64e-09	9.28e-08	II	8420097	8422186	+
WBGene00000733	col-160	F57B1.4	protein_coding	344.741	0.987295	0.177023	2.44e-08	5.51e-07	V	13200981	13202189	-
WBGene00009898	dod-23	F49E12.2	protein_coding	5.22658	0.979946	0.141197	3.91e-12	1.44e-10	II	8398160	8399164	-
WBGene00022781	pmt-1	ZK622.3	protein_coding	3715.4	0.975156	0.0541639	1.82e-72	8.65e-70	II	5278089	5282523	-
WBGene00019759	M03F4.6	M03F4.6	protein_coding	34.9216	0.974454	0.153453	2.15e-10	6.58e-09	X	4964412	4969328	-
WBGene00009787	F46F2.3	F46F2.3	protein_coding	59.287	0.974136	0.153585	2.26e-10	6.87e-09	X	15259578	15260287	-
WBGene00006050	ssq-1	K07F5.11	protein_coding	8.76904	0.973608	0.159432	1.02e-09	2.79e-08	IV	9852549	9853609	+
WBGene00019225	bgal-2	H22K11.2	protein_coding	48.3067	0.972917	0.13703	1.25e-12	4.93e-11	X	6784410	6787305	+
WBGene00010605	K06G5.1	K06G5.1	protein_coding	3831.41	0.970763	0.0523324	8.17e-77	4.57e-74	X	14214972	14219045	+
WBGene00001828	hch-1	F40E10.1	protein_coding	6.01818	0.970655	0.136651	1.22e-12	4.83e-11	X	14696410	14699977	-
WBGene00019261	H34I24.2	H34I24.2	protein_coding	800.732	0.969389	0.0541587	1.2e-71	5.31e-69	III	2842043	2845197	+
WBGene00012130	slc-17.4	T28F3.4	protein_coding	327.646	0.969227	0.0785676	5.78e-35	8.46e-33	IV	17288199	17291733	-
WBGene00009884	F49C12.15	F49C12.15	protein_coding	16.1665	0.969159	0.176401	3.93e-08	8.58e-07	IV	9324455	9327516	+
WBGene00015759	C14C6.5	C14C6.5	protein_coding	77.957	0.969154	0.16111	1.79e-09	4.79e-08	V	536627	537418	+
WBGene00044332	clec-36	T20B3.16	protein_coding	10.8869	0.968547	0.176933	4.4e-08	9.49e-07	V	16846810	16848598	-
WBGene00000022	abt-4	Y39D8C.1	protein_coding	803.201	0.966706	0.066006	1.43e-48	3.84e-46	V	323776	330725	-
WBGene00000522	clc-1	C09F12.1	protein_coding	144.551	0.966302	0.110409	2.1e-18	1.32e-16	X	11047445	11049275	+
WBGene00007196	B0513.4	B0513.4	protein_coding	12.8404	0.966222	0.157628	8.8e-10	2.45e-08	IV	13880150	13881546	+
WBGene00015403	clec-10	C03H5.1	protein_coding	7.90888	0.965708	0.172169	2.03e-08	4.64e-07	II	402677	404180	+
WBGene00006541	tbh-1	H13N06.6	protein_coding	36.614	0.964696	0.17685	4.9e-08	1.04e-06	X	15500255	15504895	-
WBGene00012961	Y47H10A.5	Y47H10A.5	protein_coding	857.391	0.961201	0.16276	3.51e-09	8.97e-08	I	12095481	12097987	-
WBGene00044792	F59C6.14	F59C6.14	protein_coding	11.0497	0.961173	0.174933	3.92e-08	8.57e-07	I	10526601	10530095	+
WBGene00007808	best-7	C29F4.2	protein_coding	9.51117	0.96005	0.17522	4.27e-08	9.28e-07	IV	11226501	11230307	-
WBGene00018605	F48E3.4	F48E3.4	protein_coding	10.9071	0.959614	0.170604	1.86e-08	4.26e-07	X	7493723	7495591	-
WBGene00004241	puf-5	F54C9.8	protein_coding	291.56	0.959149	0.161803	3.07e-09	7.91e-08	II	8575540	8577787	+
WBGene00007282	clec-223	C03E10.5	protein_coding	6.05484	0.957921	0.149895	1.65e-10	5.1e-09	V	11273147	11278161	+
WBGene00000301	cav-1	T13F2.8	protein_coding	28.8012	0.95717	0.152589	3.54e-10	1.05e-08	IV	9772509	9773559	+
WBGene00011010	R04D3.2	R04D3.2	protein_coding	5.45113	0.955963	0.137472	3.55e-12	1.31e-10	X	13285120	13286633	-
WBGene00077525	C41G7.8	C41G7.8	protein_coding	54.2035	0.954111	0.144369	3.87e-11	1.29e-09	I	9531626	9532869	-
WBGene00009926	noah-2	F52B11.3	protein_coding	266.428	0.952864	0.133969	1.14e-12	4.53e-11	IV	14091253	14096626	+
WBGene00001076	dpy-17	F54D8.1	protein_coding	23.7105	0.951147	0.176874	7.55e-08	1.56e-06	III	5107329	5108492	+
WBGene00009856	clec-24	F49A5.4	protein_coding	4.09154	0.94921	0.155269	9.76e-10	2.69e-08	V	16862011	16863890	+
WBGene00044212	Y68A4A.13	Y68A4A.13	protein_coding	94.8351	0.943719	0.127863	1.57e-13	6.76e-12	V	17207207	17208145	-
WBGene00013654	Y105C5B.15	Y105C5B.15	protein_coding	12.6058	0.942931	0.175381	7.6e-08	1.56e-06	IV	15951935	15954836	+
WBGene00013946	ZK228.3	ZK228.3	protein_coding	17.5545	0.942322	0.170261	3.12e-08	6.91e-07	V	18458240	18461250	-
WBGene00011893	T21C9.6	T21C9.6	protein_coding	375.867	0.941937	0.0759751	2.68e-35	4.08e-33	V	10581886	10587077	+
WBGene00016585	oac-59	C42C1.7	protein_coding	110.694	0.941907	0.113859	1.31e-16	7.15e-15	IV	12293232	12301261	-
WBGene00006956	wrt-10	ZK1290.8	protein_coding	43.2095	0.940992	0.154333	1.08e-09	2.95e-08	II	7533261	7534563	-
WBGene00009642	F42G4.5	F42G4.5	protein_coding	7.05496	0.940393	0.173278	5.73e-08	1.21e-06	II	13073479	13076228	+
WBGene00021586	clec-75	Y46C8AL.9	protein_coding	15.509	0.934633	0.17645	1.18e-07	2.33e-06	IV	3960733	3962846	+
WBGene00012186	mlt-11	W01F3.3	protein_coding	347.924	0.932995	0.171883	5.7e-08	1.2e-06	V	20667204	20678537	+
WBGene00018342	F42A10.6	F42A10.6	protein_coding	15.2162	0.930039	0.17553	1.17e-07	2.31e-06	III	6176156	6176861	-
WBGene00010353	memi-3	H02I12.5	protein_coding	33.0322	0.929812	0.173501	8.36e-08	1.71e-06	IV	11401944	11403338	-
WBGene00007450	C08F11.1	C08F11.1	protein_coding	54.0359	0.928982	0.143592	9.83e-11	3.12e-09	IV	13623832	13625433	+
WBGene00020456	fbxa-60	T12B5.10	protein_coding	190.98	0.925885	0.113165	2.8e-16	1.5e-14	III	944732	946300	-
WBGene00009796	F46G10.1	F46G10.1	protein_coding	82.779	0.925742	0.120044	1.24e-14	5.86e-13	X	13310226	13311755	-
WBGene00001912	his-38	K03A1.6	protein_coding	16.9886	0.923115	0.174384	1.2e-07	2.37e-06	X	7309563	7309875	-
WBGene00018237	irg-7	F40F4.6	protein_coding	17248.6	0.92255	0.0434899	7.25e-100	6.9e-97	X	3235753	3243636	-
WBGene00009434	F35E12.10	F35E12.10	protein_coding	54.8242	0.919985	0.150625	1.01e-09	2.78e-08	V	13745694	13748758	-
WBGene00011167	chil-23	R09D1.11	protein_coding	4.7145	0.918864	0.159865	9.04e-09	2.17e-07	II	9466901	9468611	-
WBGene00043062	clec-80	Y54G2A.39	protein_coding	24.1757	0.918036	0.171944	9.34e-08	1.88e-06	IV	2823745	2828069	+
WBGene00043702	Y54G2A.7	Y54G2A.7	protein_coding	5.81991	0.917075	0.162905	1.81e-08	4.16e-07	IV	2838607	2839432	+
WBGene00010007	F53H4.2	F53H4.2	protein_coding	12.4662	0.916483	0.159375	8.9e-09	2.14e-07	X	15857152	15857974	+
WBGene00015949	C18A11.3	C18A11.3	protein_coding	25.7834	0.91563	0.169653	6.77e-08	1.41e-06	X	8061122	8065735	+
WBGene00021005	ule-1	W03F11.1	protein_coding	10.5217	0.914986	0.145795	3.48e-10	1.03e-08	I	2219467	2222313	-
WBGene00011320	T01C3.3	T01C3.3	protein_coding	16.6676	0.914868	0.177066	2.38e-07	4.48e-06	V	14991708	14992677	-
WBGene00016046	C24B5.4	C24B5.4	protein_coding	59.6657	0.912617	0.145825	3.89e-10	1.14e-08	V	9195816	9197326	-
WBGene00010051	F54D5.5	F54D5.5	protein_coding	21.1311	0.91208	0.177055	2.59e-07	4.84e-06	II	11564380	11567020	-
WBGene00017205	cest-29	F07C4.12	pseudogene	8.64746	0.911977	0.173632	1.5e-07	2.92e-06	V	7647835	7649817	-
WBGene00007660	pals-6	C17H1.7	protein_coding	201.302	0.910442	0.138187	4.44e-11	1.47e-09	I	13136389	13138544	-
WBGene00023503	F17C11.13	F17C11.13	protein_coding	14.1134	0.909725	0.177053	2.77e-07	5.15e-06	V	10955922	10957047	+
WBGene00019430	K06A5.2	K06A5.2	protein_coding	8.08156	0.902602	0.170282	1.15e-07	2.29e-06	I	6468112	6469392	+
WBGene00017727	F22H10.3	F22H10.3	protein_coding	185.627	0.901764	0.085789	7.65e-26	7.1e-24	X	16677467	16677707	-
WBGene00001942	his-68	T23D8.6	protein_coding	71.6761	0.90118	0.150126	1.94e-09	5.15e-08	I	9989131	9989515	+
WBGene00001881	his-7	F45F2.4	protein_coding	15.1092	0.900574	0.172727	1.85e-07	3.55e-06	V	8533378	8533762	+
WBGene00008917	F17C11.6	F17C11.6	protein_coding	49.376	0.899916	0.139127	9.91e-11	3.14e-09	V	10955120	10955768	+
WBGene00012261	lpr-3	W04G3.8	protein_coding	83.586	0.897514	0.176471	3.66e-07	6.63e-06	X	11057400	11059793	+
WBGene00001606	gln-5	F26D10.10	protein_coding	58.5149	0.895134	0.160975	2.69e-08	6.03e-07	IV	17272230	17273652	-
WBGene00009433	F35E12.9	F35E12.9	protein_coding	132.883	0.892592	0.10775	1.19e-16	6.54e-15	V	13741320	13745127	-
WBGene00077539	Y52B11A.12	Y52B11A.12	protein_coding	17.8391	0.885656	0.176121	4.94e-07	8.76e-06	I	11012958	11014745	+
WBGene00016544	math-18	C40A11.1	protein_coding	45.1727	0.882399	0.153864	9.76e-09	2.32e-07	II	2154007	2155220	+
WBGene00007073	ugt-2	AC3.8	protein_coding	143.729	0.881719	0.0953116	2.23e-20	1.62e-18	V	10398800	10401307	+
WBGene00044014	F15H10.10	F15H10.10	protein_coding	54.6946	0.880829	0.175714	5.36e-07	9.47e-06	V	10415733	10417025	-
WBGene00006966	xtr-2	F17A2.1	protein_coding	15.1073	0.880108	0.17708	6.69e-07	1.16e-05	X	12315567	12318184	+
WBGene00003877	pept-1	K04E7.2	protein_coding	637.615	0.876738	0.103249	2.04e-17	1.19e-15	X	6456871	6461767	+
WBGene00000496	chs-1	T25G3.2	protein_coding	331.38	0.876291	0.12218	7.38e-13	3e-11	I	7554854	7559916	+
WBGene00000719	col-146	T06E4.6	protein_coding	15.1583	0.872394	0.161873	7.07e-08	1.47e-06	V	9629942	9631012	+
WBGene00003730	nhx-2	B0495.4	protein_coding	255.744	0.871892	0.0731122	8.73e-33	1.16e-30	II	7690710	7693957	-
WBGene00002124	inx-2	F08G12.10	protein_coding	24.488	0.867493	0.176267	8.59e-07	1.44e-05	X	11295006	11296733	-
WBGene00003482	mua-3	K08E5.3	protein_coding	1633.74	0.86703	0.0761878	5.25e-30	6.2e-28	III	10160696	10183529	+
WBGene00017687	ets-4	F22A3.1	protein_coding	281.783	0.866779	0.0882748	9.32e-23	7.45e-21	X	6518882	6522667	+
WBGene00010342	F59F5.3	F59F5.3	protein_coding	20.2594	0.866492	0.166103	1.82e-07	3.52e-06	X	10537105	10542413	-
WBGene00219208	B0365.9	B0365.9	protein_coding	12.1753	0.865799	0.176895	9.86e-07	1.63e-05	V	13131872	13133565	-
WBGene00012436	flh-3	Y11D7A.13	protein_coding	5.50601	0.865453	0.144638	2.18e-09	5.75e-08	IV	9270095	9271938	+
WBGene00013771	Y113G7C.1	Y113G7C.1	protein_coding	7.08705	0.864636	0.160985	7.83e-08	1.61e-06	V	20317741	20324032	+
WBGene00009430	F35E12.6	F35E12.6	protein_coding	145.092	0.863681	0.0953681	1.35e-19	9.37e-18	V	13734308	13736247	-
WBGene00005016	sqt-1	B0491.2	protein_coding	29.1888	0.862239	0.177179	1.14e-06	1.85e-05	II	11336692	11337837	-
WBGene00195165	F57G4.11	F57G4.11	protein_coding	18.4331	0.86115	0.177123	1.16e-06	1.89e-05	V	17625205	17627598	+
WBGene00016422	noah-1	C34G6.6	protein_coding	313.822	0.860693	0.155421	3.06e-08	6.8e-07	I	5874415	5878958	-
WBGene00021325	nspg-13	Y34B4A.9	protein_coding	512.002	0.860014	0.0700779	1.28e-34	1.83e-32	X	5255193	5256855	+
WBGene00008194	C49C3.4	C49C3.4	protein_coding	3150.57	0.857778	0.043659	6.11e-86	4.3e-83	IV	17320794	17328673	+
WBGene00007332	C05C10.5	C05C10.5	protein_coding	60.9076	0.855171	0.161208	1.13e-07	2.24e-06	II	9939039	9940432	+
WBGene00021519	Y41D4B.17	Y41D4B.17	protein_coding	4.62117	0.854354	0.152455	2.1e-08	4.76e-07	IV	1560103	1561811	+
WBGene00000675	col-101	K02D7.3	protein_coding	224.471	0.851981	0.176814	1.45e-06	2.3065e-05	IV	325434	327020	-
WBGene00017214	F07E5.9	F07E5.9	protein_coding	25.7479	0.850805	0.172611	8.26e-07	1.4e-05	II	2076169	2080525	-
WBGene00008167	acox-1.5	C48B4.1	protein_coding	824.837	0.850005	0.0600249	1.6e-45	3.85e-43	III	9586617	9592192	-
WBGene00235352	ZK250.13	ZK250.13	protein_coding	90.8004	0.849442	0.111586	2.69e-14	1.24e-12	II	1937062	1939752	-
WBGene00020516	T15B7.1	T15B7.1	protein_coding	106.881	0.848801	0.126564	1.99e-11	6.86e-10	V	6842736	6846671	+
WBGene00022331	fbxa-19	Y82E9BL.15	protein_coding	14.998	0.847938	0.177113	1.69e-06	2.66e-05	III	1315400	1318986	+
WBGene00006965	xtr-1	F54F7.4	protein_coding	11.3661	0.846434	0.177024	1.74e-06	2.7227e-05	X	11852793	11853729	+
WBGene00019435	K06A9.1	K06A9.1	protein_coding	1205.23	0.846284	0.0664234	3.51e-37	5.81e-35	X	1547504	1560145	+
WBGene00022413	Y102A11A.3	Y102A11A.3	protein_coding	960.458	0.846244	0.0603996	1.34e-44	3.07e-42	X	2019147	2025376	+
WBGene00019579	oac-57	K09E10.1	protein_coding	8.68042	0.84499	0.175814	1.54e-06	2.44e-05	IV	12304461	12307820	-
WBGene00021322	nspg-14	Y34B4A.6	protein_coding	422.345	0.84445	0.076109	1.32e-28	1.47e-26	X	5253046	5255068	+
WBGene00001071	dpy-9	T21D12.2	protein_coding	36.0435	0.843027	0.153892	4.3e-08	9.31e-07	IV	257402	259204	-
WBGene00001878	his-4	T10C6.11	protein_coding	43.4136	0.842888	0.16604	3.85e-07	6.94e-06	V	16040143	16040515	-
WBGene00021872	clec-85	Y54G2A.6	protein_coding	154.108	0.842782	0.112466	6.7e-14	2.98e-12	IV	2850885	2855456	+
WBGene00008599	F09A5.2	F09A5.2	protein_coding	42.7375	0.841148	0.150871	2.47e-08	5.56e-07	X	13135106	13139787	+
WBGene00003601	nhr-2	C32F10.6	protein_coding	5.10611	0.839687	0.157518	9.78e-08	1.97e-06	I	5818473	5821134	-
WBGene00020414	T10E9.4	T10E9.4	protein_coding	7.0222	0.839347	0.149142	1.82e-08	4.2e-07	I	6525044	6528689	+
WBGene00020672	T22B7.3	T22B7.3	protein_coding	335.538	0.838766	0.149301	1.93e-08	4.41e-07	X	5647372	5650218	+
WBGene00017398	slc-17.6	F12B6.2	protein_coding	338.548	0.837996	0.0786481	1.65e-26	1.65e-24	I	2250130	2254908	+
WBGene00018343	F42A10.7	F42A10.7	protein_coding	16.9081	0.836829	0.177133	2.31e-06	3.54e-05	III	6177915	6178686	-
WBGene00003607	nhr-8	F33D4.1	protein_coding	242.5	0.836696	0.0955059	1.94e-18	1.22e-16	IV	7710982	7714210	+
WBGene00021095	mlt-8	W08F4.6	protein_coding	56.5221	0.835009	0.169666	8.59e-07	1.44e-05	II	569209	572110	-
WBGene00016335	gba-1	C33C12.3	protein_coding	322.383	0.834947	0.0681971	1.83e-34	2.56e-32	II	2176740	2182510	+
WBGene00235133	T26H5.14	T26H5.14	protein_coding	13.9874	0.834311	0.175083	1.89e-06	2.93e-05	V	15449164	15449616	+
WBGene00016757	C49A9.3	C49A9.3	protein_coding	52.5551	0.834218	0.151088	3.36e-08	7.4e-07	IV	6222088	6225009	+
WBGene00044403	fbxa-219	Y54F10BM.15	protein_coding	25.0502	0.833031	0.165457	4.79e-07	8.52e-06	III	2291414	2294191	+
WBGene00012747	Y40H7A.10	Y40H7A.10	protein_coding	7.4159	0.832694	0.1553	8.24e-08	1.68e-06	IV	15210122	15215597	-
WBGene00003055	lon-1	F48E8.1	protein_coding	470.416	0.829937	0.0879484	3.85e-21	2.92e-19	III	5474475	5478005	+
WBGene00009102	F25B3.5	F25B3.5	protein_coding	83.4971	0.829866	0.112105	1.34e-13	5.78e-12	V	9568725	9570297	-
WBGene00015899	C17E7.4	C17E7.4	protein_coding	4.22738	0.829611	0.144303	8.97e-09	2.16e-07	V	3892853	3894573	+
WBGene00002274	lec-11	F38A5.3	protein_coding	19.2041	0.828102	0.17705	2.908e-06	4.38e-05	IV	6588183	6590154	-
WBGene00018418	F44E2.4	F44E2.4	protein_coding	290.8	0.826929	0.146881	1.8e-08	4.16e-07	III	8832479	8838424	-
WBGene00003410	mrp-4	F21G4.2	protein_coding	481.484	0.826155	0.0802713	7.65e-25	6.74e-23	X	9884273	9889712	+
WBGene00009982	F53F1.4	F53F1.4	protein_coding	38.4185	0.824112	0.177174	3.3e-06	4.8909e-05	V	13411076	13411714	+
WBGene00011046	R05H10.7	R05H10.7	protein_coding	13.9728	0.822436	0.176955	3.36e-06	4.97e-05	II	14855528	14857019	+
WBGene00012959	Y47H10A.3	Y47H10A.3	protein_coding	36.6137	0.822356	0.158019	1.95e-07	3.72e-06	I	12088118	12090062	-
WBGene00021070	cpr-8	W07B8.1	protein_coding	34.2616	0.820977	0.144992	1.49e-08	3.48e-07	V	1134601	1139182	+
WBGene00007709	clec-87	C25A1.8	protein_coding	321.936	0.82089	0.158074	2.07e-07	3.93e-06	I	10184461	10185520	-
WBGene00010646	K08C7.1	K08C7.1	protein_coding	59.8941	0.819999	0.134	9.39e-10	2.61e-08	IV	10656811	10660785	+
WBGene00019967	cyp-33C8	R08F11.3	protein_coding	149.301	0.819832	0.105751	9.01e-15	4.34e-13	V	3800781	3803542	-
WBGene00008629	cpt-5	F09F3.9	protein_coding	46.0218	0.819676	0.14818	3.17e-08	7.02e-07	V	13873194	13875888	+
WBGene00004078	pos-1	F52E1.1	protein_coding	233.187	0.818728	0.166932	9.36e-07	1.5559e-05	V	8414085	8415254	+
WBGene00016088	clec-266	C25B8.4	protein_coding	10.3928	0.818717	0.16187	4.24e-07	7.6e-06	X	6617392	6622915	-
WBGene00015280	C01B10.6	C01B10.6	protein_coding	1159.49	0.817156	0.0595816	8.27e-43	1.71e-40	IV	6640179	6645200	+
WBGene00019532	K08D10.9	K08D10.9	pseudogene	7.54875	0.8166	0.16737	1.07e-06	1.75e-05	IV	4157633	4161789	+
WBGene00022130	Y71F9B.9	Y71F9B.9	protein_coding	105.617	0.816346	0.107847	3.75e-14	1.7e-12	I	2759022	2761044	-
WBGene00019599	acds-10	K09H11.1	protein_coding	291.703	0.814029	0.0765646	2.12e-26	2.09e-24	V	5747818	5752033	+
WBGene00012530	Y32F6A.5	Y32F6A.5	protein_coding	948.855	0.813113	0.0554344	1.03e-48	2.89e-46	V	10446533	10453605	-
WBGene00013559	Y75B8A.28	Y75B8A.28	protein_coding	42.761	0.812152	0.147491	3.66e-08	8.02e-07	III	12319088	12323867	+
WBGene00014117	clec-91	ZK858.3	protein_coding	23.6015	0.811048	0.174669	3.43e-06	5.06e-05	I	9126139	9127101	-
WBGene00015829	math-15	C16C4.5	protein_coding	12.4842	0.809684	0.176978	4.76e-06	6.79e-05	II	1866380	1867894	+
WBGene00013838	fbxa-31	ZC47.5	protein_coding	20.7333	0.808647	0.169118	1.74e-06	2.7227e-05	III	1269567	1271428	-
WBGene00013119	Y51H4A.25	Y51H4A.25	protein_coding	97.1804	0.806996	0.110275	2.52e-13	1.07e-11	IV	16736328	16743259	+
WBGene00021703	cpt-3	Y48G9A.10	protein_coding	217.502	0.805109	0.173449	3.45e-06	5.09e-05	III	2082818	2088314	+
WBGene00000752	col-179	C34F6.3	protein_coding	10.0807	0.805074	0.147009	4.34e-08	9.38e-07	X	11201464	11202485	+
WBGene00004989	spp-4	T08A9.8	protein_coding	3.80288	0.803349	0.149622	7.91e-08	1.62e-06	X	7318238	7318756	-
WBGene00003981	pes-8	F18G5.2	protein_coding	8.06095	0.800458	0.173701	4.06e-06	5.92e-05	X	9251787	9255778	+
WBGene00017843	F26G5.1	F26G5.1	protein_coding	4.75811	0.800367	0.132176	1.4e-09	3.76e-08	V	4975477	4977502	+
WBGene00000040	aco-1	ZK455.1	protein_coding	889.14	0.800096	0.0611025	3.55e-39	6.37e-37	X	11339873	11343327	+
WBGene00077593	C49G7.12	C49G7.12	protein_coding	13.1731	0.799181	0.176906	6.26e-06	8.69e-05	V	4038409	4039940	+
WBGene00001398	fat-6	VZK822L.1	protein_coding	1088.35	0.799059	0.152644	1.65e-07	3.2e-06	IV	11913691	11915687	-
WBGene00019546	glct-6	W07G9.2	protein_coding	72.822	0.798724	0.120407	3.28e-11	1.1e-09	IV	3784209	3794049	+
WBGene00010750	K10D11.6	K10D11.6	protein_coding	17.4103	0.797985	0.176923	6.47e-06	8.96e-05	IV	12986722	12989455	-
WBGene00019811	egg-2	R01H2.3	protein_coding	76.3478	0.797961	0.136468	5e-09	1.26e-07	III	7058526	7060583	-
WBGene00010897	lact-3	M28.6	protein_coding	409.001	0.797282	0.0896437	5.9e-19	3.9e-17	II	10652352	10657682	-
WBGene00004239	puf-3	Y45F10A.2	protein_coding	149.358	0.79702	0.152697	1.79e-07	3.46e-06	IV	13510306	13512162	-
WBGene00018353	fbxa-182	F42G2.4	protein_coding	141.043	0.796257	0.105559	4.58e-14	2.07e-12	II	2409632	2412749	-
WBGene00044207	Y6G8.5	Y6G8.5	protein_coding	5.29039	0.796056	0.15484	2.73e-07	5.08e-06	V	17614693	17615709	-
WBGene00000673	col-98	F14F7.1	protein_coding	367.186	0.795756	0.125563	2.34e-10	7.08e-09	III	13019007	13020226	+
WBGene00017487	F15E6.6	F15E6.6	protein_coding	164.681	0.793396	0.0986039	8.53e-16	4.41e-14	IV	4278824	4284120	-
WBGene00021743	Y50D4B.4	Y50D4B.4	protein_coding	75.6286	0.793089	0.133304	2.69e-09	7.01e-08	V	1092658	1098950	+
WBGene00010070	nep-17	F54F11.2	protein_coding	3083.1	0.79179	0.0377053	6.64e-98	5.74e-95	II	13507818	13516478	+
WBGene00012257	lpr-4	W04G3.3	protein_coding	34.4191	0.791706	0.174432	5.66e-06	7.96e-05	X	11065125	11066811	+
WBGene00008698	F11D11.3	F11D11.3	protein_coding	38.3231	0.791549	0.152419	2.07e-07	3.93e-06	V	18757923	18760274	-
WBGene00017201	grsp-4	F07C4.7	protein_coding	135.16	0.789897	0.113883	4.03e-12	1.48e-10	V	7624951	7626447	+
WBGene00011176	R09E10.6	R09E10.6	protein_coding	5.71858	0.789713	0.15374	2.8e-07	5.19e-06	IV	10292927	10294130	-
WBGene00001070	dpy-8	C31H2.2	protein_coding	31.6156	0.789602	0.176389	7.59e-06	0.000103571	X	5148803	5150476	-
WBGene00010555	K04C1.5	K04C1.5	protein_coding	3.64621	0.789602	0.135559	5.72e-09	1.43e-07	X	14248052	14249845	+
WBGene00009701	egg-3	F44F4.2	protein_coding	56.0291	0.788908	0.15223	2.19e-07	4.14e-06	II	10882407	10884441	-
WBGene00010274	F58G6.3	F58G6.3	protein_coding	3.69328	0.787093	0.147584	9.65e-08	1.94e-06	IV	9653534	9654223	+
WBGene00000007	aat-6	T11F9.4	protein_coding	21.2116	0.786859	0.177135	8.91e-06	0.000119423	V	11466841	11470663	-
WBGene00018997	F57B9.3	F57B9.3	protein_coding	45.8516	0.786234	0.154088	3.35e-07	6.14e-06	III	6939822	6941906	+
WBGene00000402	cdh-10	C45G7.5	protein_coding	563.368	0.784718	0.0873767	2.69e-19	1.81e-17	IV	2436497	2463369	-
WBGene00005444	srh-237	T05E12.7	protein_coding	4.62464	0.784337	0.150256	1.79e-07	3.46e-06	V	17090378	17091714	+
WBGene00021963	lipl-6	Y57E12B.3	protein_coding	44.0944	0.784029	0.159496	8.85e-07	1.48e-05	V	6931474	6934312	-
WBGene00018971	clec-67	F56D6.2	protein_coding	19.405	0.782895	0.174191	6.97e-06	9.55e-05	IV	3922164	3925039	+
WBGene00008565	acox-1.2	F08A8.2	protein_coding	41.1499	0.782855	0.161071	1.17e-06	1.9e-05	I	12942279	12946588	+
WBGene00206489	F53F1.14	F53F1.14	antisense_RNA	6.47635	0.782704	0.163575	1.71e-06	2.68e-05	V	13407221	13407929	-
WBGene00021002	W03F9.4	W03F9.4	protein_coding	76.0425	0.782692	0.158937	8.46e-07	1.43e-05	V	147520	151388	-
WBGene00004242	puf-6	F18A11.1	protein_coding	48.8907	0.782612	0.159069	8.66e-07	1.45e-05	II	13039791	13043445	-
WBGene00017648	ddo-3	F20H11.5	protein_coding	14.3858	0.782188	0.176991	9.9e-06	0.000131247	III	6587863	6589398	+
WBGene00015362	fbxa-105	C02H6.2	protein_coding	23.6864	0.781989	0.167566	3.06e-06	4.58e-05	V	7390528	7392029	-
WBGene00006627	tsp-1	C02F5.8	protein_coding	27.1704	0.781926	0.170102	4.29e-06	6.18e-05	III	8238000	8239423	-
WBGene00020083	R57.2	R57.2	protein_coding	23.5515	0.780429	0.175335	8.54e-06	0.000115374	X	297233	299287	+
WBGene00009983	cut-2	F53F1.5	protein_coding	17.7362	0.780124	0.173567	6.97e-06	9.55e-05	V	13414948	13416064	+
WBGene00009595	cbp-3	F40F12.7	protein_coding	346.689	0.780019	0.0732845	1.87e-26	1.85e-24	III	9913992	9924768	+
WBGene00008916	clec-221	F17C11.5	protein_coding	16.5344	0.777962	0.176248	1.01e-05	0.000134151	V	10953452	10954434	-
WBGene00000616	col-39	C09G5.4	protein_coding	55.4715	0.777799	0.172355	6.4e-06	8.87e-05	II	10704915	10706019	+
WBGene00004243	puf-7	B0273.2	protein_coding	36.1373	0.776396	0.157797	8.64e-07	1.4504e-05	IV	5486712	5490322	+
WBGene00015602	fbxa-158	C08E3.10	protein_coding	31.4579	0.775409	0.167296	3.57e-06	5.25e-05	II	1619813	1621280	-
WBGene00022679	ZK180.5	ZK180.5	protein_coding	57.0699	0.775195	0.174186	8.57e-06	0.000115579	IV	4515043	4517166	-
WBGene00017417	F13B6.2	F13B6.2	protein_coding	33.1888	0.775068	0.15679	7.68e-07	1.31e-05	IV	7458835	7460325	-
WBGene00021939	Y55F3BR.2	Y55F3BR.2	protein_coding	127.163	0.773428	0.0927376	7.43e-17	4.13e-15	IV	858929	874724	+
WBGene00011495	T05F1.11	T05F1.11	protein_coding	93.9681	0.772409	0.126647	1.07e-09	2.92e-08	I	9653020	9657063	+
WBGene00009984	F53F1.6	F53F1.6	protein_coding	68.4011	0.771765	0.170192	5.77e-06	8.11e-05	V	13416095	13417613	-
WBGene00000606	col-17	F11G11.10	protein_coding	59.2105	0.771636	0.173969	9.19e-06	0.000122824	II	4866435	4867576	-
WBGene00007689	C18E9.9	C18E9.9	protein_coding	206.887	0.771102	0.0917249	4.22e-17	2.37e-15	II	8988358	8989544	-
WBGene00017892	F28B4.3	F28B4.3	protein_coding	4024.11	0.770501	0.0719422	9.14e-27	9.35e-25	X	3227500	3235408	-
WBGene00011175	R09E10.5	R09E10.5	protein_coding	9.1777	0.77029	0.165779	3.38e-06	4.99e-05	IV	10295430	10302303	-
WBGene00015312	C01G8.1	C01G8.1	protein_coding	79.7491	0.768381	0.161515	1.96e-06	3.03e-05	I	5272845	5274270	-
WBGene00013762	Y113G7B.12	Y113G7B.12	protein_coding	73.177	0.767503	0.145152	1.24e-07	2.44e-06	V	20208690	20212684	-
WBGene00013947	ZK228.4	ZK228.4	protein_coding	18.6298	0.76628	0.174182	1.086e-05	0.000142794	V	18462786	18465426	+
WBGene00010684	K08F9.1	K08F9.1	protein_coding	13.7517	0.765561	0.177107	1.54e-05	0.000196519	V	15137028	15143385	-
WBGene00019148	H03E18.1	H03E18.1	protein_coding	66.5922	0.764859	0.167066	4.69e-06	6.7e-05	X	8507875	8514136	+
WBGene00001716	grl-7	T02E9.2	protein_coding	26.4967	0.764264	0.177163	1.6e-05	0.000203172	V	11344827	11347012	-
WBGene00017262	F08F3.4	F08F3.4	protein_coding	34.7129	0.760748	0.161234	2.38e-06	3.64e-05	V	5410954	5413001	+
WBGene00000671	col-96	Y41C4A.19	protein_coding	8.4974	0.758714	0.173422	1.21e-05	0.000157845	III	11705651	11706765	-
WBGene00206494	C15H11.16	C15H11.16	antisense_RNA	8.57841	0.756822	0.171299	9.96e-06	0.000131906	V	14409093	14409889	-
WBGene00010116	cest-13	F55F3.2	protein_coding	11.1166	0.755752	0.177031	1.96e-05	0.000243356	X	13760236	13763998	+
WBGene00008596	clec-54	F08H9.8	protein_coding	12.4374	0.755188	0.177029	1.99e-05	0.000246469	V	14476902	14479003	+
WBGene00021596	spsb-2	Y46E12BL.3	protein_coding	20.3362	0.754873	0.172392	1.19e-05	0.000155294	II	15230342	15232803	+
WBGene00021160	gba-4	Y4C6B.6	protein_coding	22.4897	0.754162	0.175032	1.64e-05	0.000207455	IV	5344591	5350897	-
WBGene00018708	oac-32	F52F10.4	protein_coding	4.01833	0.753693	0.158188	1.89e-06	2.9326e-05	V	1542441	1545783	-
WBGene00015295	acl-12	C01C10.3	protein_coding	599.029	0.753521	0.0594189	7.49e-37	1.22e-34	X	7439399	7442577	-
WBGene00000067	act-5	T25C8.2	protein_coding	2252.53	0.752083	0.0529321	8.12e-46	2.03e-43	III	13604411	13606066	-
WBGene00000757	col-184	F15A2.1	protein_coding	198.264	0.750693	0.169642	9.64e-06	0.000128126	X	13469454	13470409	+
WBGene00015701	C11D2.3	C11D2.3	protein_coding	31.7308	0.750013	0.157185	1.83e-06	2.85e-05	IV	6151812	6154677	+
WBGene00017948	mth-1	F31D5.5	protein_coding	158.548	0.749232	0.134062	2.29e-08	5.18e-07	II	4194825	4203779	-
WBGene00016178	mesp-1	C28C12.2	protein_coding	49.4344	0.74769	0.165925	6.6e-06	9.11e-05	IV	8499309	8500076	+
WBGene00021503	ctsa-4.2	Y40D12A.2	protein_coding	317.409	0.747214	0.0685722	1.19e-27	1.26e-25	III	6612527	6615149	+
WBGene00009303	lips-8	F31F6.7	protein_coding	18.2925	0.746847	0.17589	2.18e-05	0.000267167	X	14898504	14900854	+
WBGene00021020	W04B5.3	W04B5.3	protein_coding	285.782	0.746473	0.0717527	2.39e-25	2.18e-23	III	2418513	2423912	+
WBGene00009101	F25B3.4	F25B3.4	protein_coding	18.891	0.746085	0.170825	1.2565e-05	0.000162627	V	9565336	9568807	-
WBGene00001814	haf-4	W04C9.1	protein_coding	573.925	0.745828	0.0541268	3.4e-43	7.43e-41	I	489968	496158	+
WBGene00013290	Y57G11A.2	Y57G11A.2	protein_coding	7.68297	0.745238	0.146063	3.36e-07	6.15e-06	IV	14517021	14519523	-
WBGene00006454	aex-4	T14G12.2	protein_coding	10.3886	0.74512	0.177084	2.58e-05	0.0003116	X	3729280	3731961	+
WBGene00012018	T25C12.3	T25C12.3	protein_coding	7758.87	0.744809	0.049754	1.16e-50	3.55e-48	X	11491086	11499999	-
WBGene00017263	F08F3.6	F08F3.6	protein_coding	6.65507	0.743726	0.159606	3.17e-06	4.71e-05	V	5418037	5420067	-
WBGene00003231	mex-6	AH6.5	protein_coding	177.94	0.743462	0.120596	7.05e-10	2e-08	II	9524173	9526359	+
WBGene00009681	gipc-2	F44D12.4	protein_coding	10.3326	0.741736	0.154163	1.5e-06	2.38e-05	IV	10026412	10027666	-
WBGene00003986	mct-4	K05B2.5	protein_coding	620.101	0.740291	0.0581207	3.68e-37	6.03e-35	X	4921335	4929757	-
WBGene00017101	E02H9.3	E02H9.3	protein_coding	62.1053	0.739222	0.136237	5.76e-08	1.21e-06	III	2459041	2465085	+
WBGene00021625	Y47D7A.13	Y47D7A.13	protein_coding	51.4425	0.739024	0.172142	1.76e-05	0.000221704	V	4434991	4435927	-
WBGene00077789	Y26D4A.22	Y26D4A.22	pseudogene	6.34435	0.738795	0.160716	4.29e-06	6.18e-05	I	13078920	13079690	+
WBGene00020740	T23F4.2	T23F4.2	protein_coding	146.023	0.738766	0.0942885	4.68e-15	2.32e-13	II	1163574	1165488	+
WBGene00022349	Y82E9BR.17	Y82E9BR.17	protein_coding	9.30327	0.738199	0.166679	9.47e-06	0.000126304	III	1447493	1455774	-
WBGene00020290	T06D4.1	T06D4.1	protein_coding	5.27975	0.735134	0.127481	8.09e-09	1.96e-07	II	3381829	3384025	+
WBGene00018647	F49F1.7	F49F1.7	protein_coding	6.76392	0.735117	0.168522	1.288e-05	0.000166139	IV	4123524	4125757	-
WBGene00007717	C25D7.5	C25D7.5	protein_coding	37.5323	0.734883	0.164648	8.07e-06	0.000109657	V	15052649	15056291	+
WBGene00018435	btb-9	F45C12.4	protein_coding	12.8192	0.733248	0.176869	3.39e-05	0.000396883	II	1728505	1730065	+
WBGene00007112	B0035.13	B0035.13	protein_coding	13.0349	0.732874	0.176199	3.19e-05	0.00037614	IV	11304792	11306720	-
WBGene00013837	fbxa-30	ZC47.4	protein_coding	6.37935	0.732807	0.168207	1.32e-05	0.000169945	III	1274424	1275613	-
WBGene00019565	cyp-35A3	K09D9.2	protein_coding	16.9418	0.732719	0.1709	1.81e-05	0.000226459	V	4022608	4024482	+
WBGene00271744	K09F6.15	K09F6.15	protein_coding	133.986	0.732658	0.0958029	2.05e-14	9.53e-13	II	2274787	2277518	-
WBGene00000699	col-125	C29F4.1	protein_coding	100.962	0.732483	0.173839	2.51e-05	0.00030462	IV	11225505	11226516	+
WBGene00012256	lpr-5	W04G3.2	protein_coding	53.0015	0.731036	0.176434	3.422e-05	0.000400659	X	11062122	11064539	+
WBGene00012968	Y48A6B.7	Y48A6B.7	protein_coding	91.3523	0.730388	0.127166	9.27e-09	2.22e-07	III	11025238	11026566	-
WBGene00022072	cpg-9	Y67D8C.8	protein_coding	17.3494	0.730361	0.174408	2.82e-05	0.000337245	IV	3067868	3070210	-
WBGene00003784	nos-2	ZK1127.1	protein_coding	12.9124	0.730058	0.131591	2.89e-08	6.44e-07	II	7065617	7067051	+
WBGene00000388	cdc-25.3	ZK637.11	protein_coding	4.64749	0.729612	0.126828	8.78e-09	2.12e-07	III	8916350	8917929	-
WBGene00018729	F53A9.6	F53A9.6	protein_coding	110.423	0.729584	0.105378	4.41e-12	1.62e-10	X	8713543	8713804	-
WBGene00022821	ZK813.2	ZK813.2	protein_coding	7.94236	0.727098	0.136713	1.05e-07	2.09e-06	X	3443825	3444191	+
WBGene00019644	cpt-4	K11D12.4	protein_coding	65.6907	0.725085	0.173608	2.96e-05	0.000350834	V	5023705	5027723	-
WBGene00013391	Y62H9A.3	Y62H9A.3	protein_coding	9.13056	0.725025	0.137317	1.29e-07	2.54e-06	X	11879109	11879971	-
WBGene00022181	pho-9	Y71H2AM.16	protein_coding	226.199	0.723596	0.121549	2.63e-09	6.88e-08	III	2757083	2760816	-
WBGene00019057	F58F9.3	F58F9.3	protein_coding	137.88	0.722684	0.110697	6.64e-11	2.15e-09	IV	6233239	6235619	+
WBGene00010000	F53F8.3	F53F8.3	protein_coding	7.54265	0.721554	0.168196	1.79e-05	0.000224574	V	20688741	20689531	-
WBGene00015333	slc-17.3	C02C2.4	protein_coding	18.5232	0.719481	0.177081	4.84e-05	0.000545713	III	7862579	7865288	-
WBGene00000715	col-142	T15B7.4	protein_coding	53.1377	0.719426	0.154388	3.16e-06	4.71e-05	V	6831176	6832256	+
WBGene00007999	tag-297	C38C6.6	protein_coding	69.1301	0.719115	0.169254	2.15e-05	0.000264402	II	14627629	14630121	+
WBGene00006562	tdc-1	K01C8.3	protein_coding	107.926	0.718985	0.114764	3.73e-10	1.1e-08	II	8270596	8273615	+
WBGene00018384	F43C11.7	F43C11.7	protein_coding	27.8446	0.718888	0.167963	1.87e-05	0.000233118	II	2335896	2337696	+
WBGene00012134	T28F3.8	T28F3.8	protein_coding	272.322	0.718211	0.0801198	3.12e-19	2.09e-17	IV	17305114	17307323	-
WBGene00001578	ges-1	R12A1.4	protein_coding	394.308	0.717885	0.0797448	2.21e-19	1.5e-17	V	1427652	1432137	-
WBGene00016939	C55B6.1	C55B6.1	protein_coding	13.1688	0.717063	0.176838	5.02e-05	0.000563003	X	7200363	7204044	+
WBGene00000730	col-157	T11F9.9	protein_coding	18.678	0.715506	0.176278	4.93e-05	0.000554572	V	11484041	11485039	+
WBGene00000081	ads-1	Y50D7A.7	protein_coding	1159.82	0.715287	0.0721681	3.71e-23	3.03e-21	III	295653	298556	-
WBGene00019660	K11H12.4	K11H12.4	protein_coding	7.54587	0.71508	0.160766	8.67e-06	0.000116691	IV	674034	675883	-
WBGene00006533	tba-7	T28D6.2	protein_coding	205.78	0.714954	0.116225	7.68e-10	2.17e-08	III	11368350	11371788	-
WBGene00004878	smf-3	Y69A2AR.4	protein_coding	116.287	0.714498	0.106455	1.92e-11	6.64e-10	IV	2618868	2625503	+
WBGene00015781	rml-3	C14F11.6	protein_coding	31.0839	0.714315	0.177027	5.46e-05	0.000605566	X	6238122	6239065	-
WBGene00010754	K10G4.5	K10G4.5	protein_coding	63.1663	0.713175	0.13239	7.17e-08	1.49e-06	V	17298281	17301475	-
WBGene00012058	T26F2.2	T26F2.2	pseudogene	22.1518	0.710954	0.172017	3.58e-05	0.000416318	V	13981567	13982971	-
WBGene00014183	ZK1025.3	ZK1025.3	protein_coding	5.07494	0.708965	0.153935	4.11e-06	5.98e-05	I	11460965	11463074	-
WBGene00012217	W02H3.1	W02H3.1	protein_coding	5.01966	0.708718	0.163058	1.38e-05	0.000177405	X	11102586	11105460	-
WBGene00012020	gyg-2	T25E12.5	protein_coding	80.2855	0.70863	0.159163	8.5e-06	0.000114834	V	16745108	16746258	-
WBGene00017100	E02H9.2	E02H9.2	pseudogene	16.6383	0.707637	0.172761	4.2e-05	0.000480793	III	2465412	2466901	+
WBGene00020550	idpp-1	T17H7.1	protein_coding	23.4676	0.70742	0.165422	1.899e-05	0.000236455	III	740681	742941	+
WBGene00020948	era-1	W02F12.3	protein_coding	75.3849	0.706631	0.13572	1.92e-07	3.68e-06	V	6703056	6704573	+
WBGene00022330	fbxa-80	Y82E9BL.14	protein_coding	11.4226	0.706613	0.176858	6.4594e-05	0.000706247	III	1313296	1315210	-
WBGene00001414	fer-1	F43G9.6	protein_coding	13.5868	0.704579	0.175077	5.7124e-05	0.000630419	I	8623011	8631202	-
WBGene00008566	acox-1.3	F08A8.3	protein_coding	2.90283	0.703659	0.143724	9.79e-07	1.62e-05	I	12946931	12951099	+
WBGene00009834	lsy-27	F47H4.1	protein_coding	3.67151	0.702899	0.138056	3.55e-07	6.47e-06	V	17348664	17350193	-
WBGene00016431	C35A11.4	C35A11.4	protein_coding	29.3276	0.702632	0.174763	5.81e-05	0.000640574	V	5389340	5393148	-
WBGene00011509	T05H10.4	T05H10.4	protein_coding	32.2023	0.701605	0.17364	5.33e-05	0.000593586	II	8053149	8054916	+
WBGene00013073	hmit-1.1	Y51A2D.4	protein_coding	236.999	0.700589	0.0904816	9.72e-15	4.66e-13	V	18516788	18523875	+
WBGene00004809	skr-3	F44G3.6	protein_coding	240.574	0.700311	0.108128	9.38e-11	2.98e-09	V	16121083	16122649	+
WBGene00009212	atz-1	F28D1.2	protein_coding	7.59932	0.700152	0.157214	8.45e-06	0.00011426	IV	12374680	12376121	-
WBGene00000732	col-159	F57B1.3	protein_coding	134.915	0.699807	0.164138	2.01e-05	0.000248769	V	13198230	13202177	-
WBGene00008535	F02H6.2	F02H6.2	protein_coding	7.05132	0.69968	0.16374	1.93e-05	0.000239852	IV	14196475	14198802	+
WBGene00009895	scl-2	F49E11.10	protein_coding	94.5974	0.698403	0.167993	3.22e-05	0.000378863	IV	13057709	13059062	+
WBGene00017947	mth-2	F31D5.4	protein_coding	71.3995	0.698368	0.135046	2.32e-07	4.37e-06	II	4188975	4194314	-
WBGene00011571	ttr-46	T07C12.7	protein_coding	238.866	0.698142	0.0925688	4.63e-14	2.08e-12	V	9951232	9952178	+
WBGene00007875	dod-24	C32H11.12	protein_coding	23.9489	0.697456	0.175976	7.3901e-05	0.000792582	IV	12940105	12941354	-
WBGene00017619	F20A1.8	F20A1.8	protein_coding	10.8429	0.697335	0.176853	8.05e-05	0.000853823	V	7047058	7047612	-
WBGene00010513	K02E11.4	K02E11.4	protein_coding	27.0712	0.696164	0.17221	5.2876e-05	0.000589694	V	14247476	14248125	-
WBGene00022200	fard-1	Y71H10A.2	protein_coding	388.869	0.695401	0.0722092	5.95e-22	4.58e-20	X	2933360	2937742	+
WBGene00010493	meg-2	K02B9.2	protein_coding	7.45525	0.695167	0.158567	1.16e-05	0.000152117	X	13922642	13926129	-
WBGene00021163	nhr-275	Y5H2A.2	protein_coding	19.2889	0.694478	0.168289	3.68e-05	0.000426401	V	2264911	2267058	-
WBGene00003845	odd-1	B0280.4	protein_coding	7.04699	0.694242	0.168967	3.98e-05	0.00045708	III	7108312	7109769	+
WBGene00014813	M176.9	M176.9	protein_coding	2.82445	0.694112	0.143259	1.27e-06	2.03e-05	II	9409300	9411597	-
WBGene00020954	W02G9.4	W02G9.4	protein_coding	31.1035	0.693973	0.170688	4.79e-05	0.000540938	V	2666899	2670226	+
WBGene00011262	pho-8	R13H4.3	protein_coding	23.1284	0.693387	0.171549	5.3e-05	0.000590585	V	11833618	11835708	+
WBGene00019580	oac-58	K09E10.2	protein_coding	39.8777	0.692405	0.155989	9.05e-06	0.00012121	IV	12308292	12311697	-
WBGene00014252	ZK1320.2	ZK1320.2	protein_coding	909.345	0.691767	0.0509705	5.88e-42	1.16e-39	II	9657881	9659002	-
WBGene00001877	his-3	T10C6.12	protein_coding	26.781	0.690765	0.173166	6.63e-05	0.000721705	V	16040807	16041191	+
WBGene00013901	ugt-16	ZC443.6	protein_coding	61.0741	0.690757	0.135123	3.19e-07	5.85e-06	V	12825023	12827442	+
WBGene00019587	K09F6.4	K09F6.4	pseudogene	51.7692	0.689357	0.130746	1.35e-07	2.64e-06	II	2262196	2265665	-
WBGene00001065	dpy-3	EGAP7.1	protein_coding	13.1475	0.688728	0.169851	5.02e-05	0.000563003	X	2144604	2145647	-
WBGene00017861	F27D9.2	F27D9.2	protein_coding	84.7088	0.687985	0.118505	6.42e-09	1.58e-07	X	7672992	7676305	+
WBGene00002041	hum-8	Y66H1A.6	protein_coding	865.168	0.687581	0.0499518	4.14e-43	8.86e-41	IV	429208	440554	-
WBGene00018572	lin-42	F47F6.1	protein_coding	116.932	0.6845	0.149863	4.94e-06	7e-05	II	1233235	1252359	-
WBGene00012201	W02B12.1	W02B12.1	protein_coding	20.8394	0.683835	0.1733	7.95e-05	0.000844775	II	11449020	11451445	+
WBGene00020579	T19D12.4	T19D12.4	protein_coding	1048.08	0.683097	0.0692723	6.14e-23	4.95e-21	II	6631104	6637098	+
WBGene00003230	mex-5	W02A2.7	protein_coding	425.548	0.682374	0.104085	5.53e-11	1.81e-09	IV	13353722	13356104	+
WBGene00013867	ZC373.2	ZC373.2	protein_coding	20.7167	0.680963	0.134012	3.75e-07	6.78e-06	X	10057924	10058432	-
WBGene00004397	rol-6	T01B7.7	protein_coding	27.2711	0.680415	0.176023	0.000110867	0.00113896	II	8733049	8734239	+
WBGene00021007	W03F11.4	W03F11.4	protein_coding	6.18372	0.68037	0.171709	7.42e-05	0.000794599	I	2235601	2241252	-
WBGene00021517	Y41D4B.15	Y41D4B.15	protein_coding	18.428	0.678255	0.174195	9.87e-05	0.00102663	IV	1564080	1567716	+
WBGene00017681	slc-17.5	F21F8.11	protein_coding	96.4658	0.677759	0.109837	6.8e-10	1.94e-08	V	8282375	8284900	-
WBGene00004093	ppw-1	C18E3.7	protein_coding	537.503	0.677688	0.0655263	4.54e-25	4.05e-23	I	4185173	4189956	+
WBGene00235324	F10G2.10	F10G2.10	protein_coding	57.8166	0.677547	0.170528	7.09e-05	0.000763045	V	7322214	7323790	+
WBGene00195176	Y43F8B.24	Y43F8B.24	protein_coding	20.3335	0.67749	0.168564	5.84e-05	0.000643389	V	19457419	19459092	+
WBGene00009706	argk-1	F44G3.2	protein_coding	1315.28	0.676901	0.146601	3.89e-06	5.69e-05	V	16103893	16105952	+
WBGene00017302	F09F7.5	F09F7.5	protein_coding	239.45	0.676807	0.0937619	5.26e-13	2.19e-11	III	5546986	5551248	+
WBGene00077629	K10G4.13	K10G4.13	pseudogene	69.1143	0.676671	0.133001	3.62e-07	6.58e-06	V	17294412	17297359	-
WBGene00021035	W05F2.3	W05F2.3	protein_coding	200.941	0.675243	0.116854	7.54e-09	1.84e-07	I	3367639	3368550	-
WBGene00020382	T09B4.8	T09B4.8	protein_coding	44.8059	0.674971	0.152616	9.75e-06	0.000129518	I	6164718	6166539	-
WBGene00002272	lec-9	C16H3.2	protein_coding	226.546	0.674833	0.0788053	1.1e-17	6.5e-16	X	17600486	17601503	+
WBGene00007225	C01G6.3	C01G6.3	protein_coding	18.3269	0.674331	0.126543	9.88e-08	1.98e-06	II	9269887	9271267	+
WBGene00007368	C06B8.2	C06B8.2	protein_coding	59.8885	0.674254	0.148096	5.29e-06	7.49e-05	V	15476059	15478749	-
WBGene00010515	K02E11.6	K02E11.6	protein_coding	11.8581	0.673892	0.177067	0.000141319	0.00140845	V	14248801	14251510	+
WBGene00003522	nas-3	K06A4.1	protein_coding	10.0001	0.673811	0.175307	0.000121237	0.00123153	V	9478162	9479601	+
WBGene00017589	F19B10.10	F19B10.10	protein_coding	15.9671	0.673371	0.17715	0.00014404	0.00143183	II	3677534	3681415	-
WBGene00006609	tre-3	W05E10.4	protein_coding	111.197	0.673365	0.106305	2.38e-10	7.21e-09	V	11709768	11715903	-
WBGene00001875	his-1	T10C6.14	protein_coding	92.2207	0.672439	0.156776	1.79e-05	0.000225077	V	16042519	16042831	+
WBGene00023502	clec-184	F08G5.7	protein_coding	14.489	0.672377	0.175734	0.000130181	0.0013091	IV	12432639	12435035	+
WBGene00021215	Y18H1A.11	Y18H1A.11	protein_coding	60.8622	0.671664	0.129541	2.16e-07	4.09e-06	I	673164	683472	+
WBGene00007716	fbxa-82	C25D7.4	protein_coding	14.3552	0.671498	0.177141	0.000150187	0.00148439	V	15050886	15052530	-
WBGene00000977	dhs-14	R05D8.8	protein_coding	105.273	0.671316	0.101097	3.13e-11	1.06e-09	V	2763980	2765200	-
WBGene00002056	ifc-2	M6.1	protein_coding	2476.83	0.671031	0.0416185	1.75e-58	5.83e-56	X	642155	654904	-
WBGene00011182	R09H10.5	R09H10.5	protein_coding	3028.01	0.670867	0.0798092	4.25e-17	2.38e-15	IV	10621743	10628829	-
WBGene00001906	his-32	F17E9.10	protein_coding	84.6577	0.670114	0.141077	2.03e-06	3.14e-05	IV	8334304	8334715	+
WBGene00020166	T02G5.7	T02G5.7	protein_coding	806.929	0.669641	0.0571357	1e-31	1.27e-29	II	7075613	7077188	+
WBGene00022382	Y94H6A.10	Y94H6A.10	protein_coding	153.698	0.669239	0.131279	3.44e-07	6.27e-06	IV	2710120	2710666	-
WBGene00003879	ora-1	F57H12.3	protein_coding	12.9101	0.669126	0.176939	0.000155778	0.00153328	IV	7977889	7979020	+
WBGene00019590	K09F6.7	K09F6.7	protein_coding	181.906	0.668816	0.0878517	2.68e-14	1.23e-12	II	2290916	2292127	-
WBGene00004149	trpl-5	T16A1.7	protein_coding	38.7754	0.668022	0.152698	1.22e-05	0.000157845	II	2085248	2090636	-
WBGene00003228	mex-1	W03C9.7	protein_coding	183.927	0.667517	0.13571	8.71e-07	1.46e-05	II	11968636	11972347	+
WBGene00007964	cyp-25A2	C36A4.2	protein_coding	97.4455	0.666492	0.14931	8.05e-06	0.000109501	III	3835220	3837211	+
WBGene00008825	F14H3.6	F14H3.6	protein_coding	16.3615	0.665536	0.123784	7.59e-08	1.56e-06	V	16057321	16058893	-
WBGene00012716	Y39E4B.5	Y39E4B.5	protein_coding	60.4066	0.66542	0.14459	4.18e-06	6.06e-05	III	13169915	13173106	+
WBGene00001690	grd-1	R08B4.1	protein_coding	57.238	0.663536	0.144567	4.44e-06	6.36e-05	X	11109439	11115887	+
WBGene00010738	K10D3.4	K10D3.4	protein_coding	147.964	0.662357	0.137199	1.38e-06	2.21e-05	I	7134737	7139898	-
WBGene00004908	snf-9	C49C3.1	protein_coding	4.57037	0.662045	0.157565	2.65e-05	0.000318365	IV	17312141	17315462	+
WBGene00020455	fbxa-59	T12B5.8	protein_coding	82.639	0.661817	0.143544	4.02e-06	5.86e-05	III	939940	943476	-
WBGene00018643	drd-50	F49F1.1	protein_coding	3.56081	0.661492	0.14528	5.28e-06	7.48e-05	IV	4117731	4119179	+
WBGene00044898	let-383	T21G5.6	protein_coding	8.64002	0.660758	0.175629	0.000168402	0.00164056	I	6862312	6870901	+
WBGene00019473	cyp-35A5	K07C6.5	protein_coding	14.6842	0.660734	0.175683	0.000169278	0.00164657	V	3936325	3938597	+
WBGene00000722	col-149	B0024.1	protein_coding	140.031	0.660556	0.144775	5.05e-06	7.16e-05	V	10291700	10292869	-
WBGene00012481	Y18D10A.11	Y18D10A.11	protein_coding	69.5223	0.660394	0.134624	9.32e-07	1.55e-05	I	12861950	12863544	-
WBGene00008080	C44B9.3	C44B9.3	protein_coding	21.0596	0.660173	0.176688	0.000186691	0.00179756	III	10878187	10880183	-
WBGene00009897	skpo-1	F49E12.1	protein_coding	19.1959	0.660039	0.13464	9.47e-07	1.57e-05	II	8400298	8404848	-
WBGene00194717	ZC239.22	ZC239.22	protein_coding	22.8881	0.65993	0.165574	6.73e-05	0.000729758	II	3219686	3220823	-
WBGene00017108	cyp-43A1	E03E2.1	protein_coding	233.964	0.659814	0.0841804	4.57e-15	2.27e-13	X	5714521	5717562	+
WBGene00011800	T16G1.6	T16G1.6	protein_coding	13.0733	0.658855	0.174778	0.000163461	0.00159773	V	12935537	12937174	-
WBGene00019154	glf-1	H04M03.4	protein_coding	22.2866	0.658755	0.17718	0.000200805	0.00191793	IV	5885834	5889821	+
WBGene00004789	sgk-1	W10G6.2	protein_coding	284.185	0.658664	0.0759799	4.36e-18	2.67e-16	X	16254841	16262122	-
WBGene00009991	F53F4.8	F53F4.8	pseudogene	68.8893	0.658563	0.162527	5.08e-05	0.000568	V	13614235	13617723	-
WBGene00017449	otpl-3	F14B8.7	protein_coding	28.9282	0.658466	0.161053	4.34e-05	0.000495202	X	6921645	6924764	-
WBGene00012557	Y37D8A.19	Y37D8A.19	protein_coding	19.8889	0.65721	0.137919	1.89e-06	2.93e-05	III	12929872	12931435	+
WBGene00018646	mul-1	F49F1.6	protein_coding	27.2111	0.65713	0.155573	2.4e-05	0.000291854	IV	4121341	4123166	-
WBGene00002039	hum-6	T10H10.1	protein_coding	784.84	0.656807	0.0628234	1.39e-25	1.27e-23	X	2303081	2314914	+
WBGene00021178	Y9C9A.8	Y9C9A.8	protein_coding	10.9001	0.655981	0.176856	0.000207971	0.00197645	IV	4930344	4932285	+
WBGene00020626	T20F5.4	T20F5.4	protein_coding	38.5248	0.655637	0.153623	1.97e-05	0.000244494	I	3912634	3915308	-
WBGene00016594	C42D4.1	C42D4.1	protein_coding	1187.18	0.655484	0.0557227	6.03e-32	7.7e-30	IV	7189286	7190333	+
WBGene00002259	lbp-7	T22G5.2	protein_coding	25.334	0.655201	0.169851	0.000114548	0.00117172	V	13879551	13880213	+
WBGene00007393	fbxa-157	C06H5.2	protein_coding	20.3648	0.65514	0.171467	0.000133016	0.00133409	V	17899802	17901906	+
WBGene00012255	lpr-6	W04G3.1	protein_coding	22.8504	0.655081	0.176809	0.00021138	0.00200085	X	11059993	11061871	+
WBGene00001876	his-2	T10C6.13	protein_coding	61.0432	0.654726	0.166879	8.73e-05	0.000918901	V	16041872	16042283	-
WBGene00001240	elo-2	F11E6.5	protein_coding	459.945	0.654654	0.103178	2.23e-10	6.8e-09	IV	17466061	17467408	-
WBGene00011102	R07E3.1	R07E3.1	protein_coding	1161.87	0.65443	0.0495894	9.13e-40	1.67e-37	X	10339216	10341161	-
WBGene00008494	F01D5.3	F01D5.3	protein_coding	2.45634	0.653995	0.132104	7.4e-07	1.26e-05	II	13999058	14000144	-
WBGene00020393	T10B5.7	T10B5.7	protein_coding	457.888	0.653498	0.0671902	2.33e-22	1.82e-20	V	1846200	1848015	+
WBGene00022649	ZK84.1	ZK84.1	protein_coding	125.322	0.653487	0.159852	4.35e-05	0.000495859	II	6020652	6023339	+
WBGene00010545	cbp-2	K03H1.10	protein_coding	273.205	0.653401	0.0742413	1.36e-18	8.68e-17	III	9923173	9924800	+
WBGene00016669	ilys-2	C45G7.2	protein_coding	42.5626	0.652875	0.170628	0.000130078	0.00130876	IV	2467677	2468879	+
WBGene00014158	ZK938.1	ZK938.1	protein_coding	5.92532	0.652463	0.145008	6.81e-06	9.38e-05	II	9829407	9830754	+
WBGene00010899	M28.8	M28.8	protein_coding	106.208	0.651345	0.15666	3.21e-05	0.000378487	II	10628262	10633216	+
WBGene00008787	F14B6.6	F14B6.6	protein_coding	47.5678	0.651162	0.148225	1.12e-05	0.000146754	I	12232711	12235193	+
WBGene00014052	ZK669.2	ZK669.2	protein_coding	41.1923	0.650571	0.152103	1.89e-05	0.000235847	II	7936591	7938178	-
WBGene00045411	C25F9.11	C25F9.11	protein_coding	148.668	0.65024	0.117581	3.2e-08	7.07e-07	V	19432446	19433072	-
WBGene00008377	D1054.10	D1054.10	protein_coding	23.8953	0.649793	0.130234	6.06e-07	1.05e-05	V	10791974	10792875	-
WBGene00015780	C14F11.4	C14F11.4	protein_coding	17.131	0.64968	0.174982	0.000204941	0.00195058	X	6230905	6233048	-
WBGene00018797	ept-1	F54D7.2	protein_coding	308.5	0.649453	0.064823	1.26e-23	1.05e-21	I	4805606	4809674	+
WBGene00004986	spp-1	T07C4.4	protein_coding	83.5763	0.648891	0.143323	5.97e-06	8.36e-05	III	10355097	10355668	-
WBGene00009488	oac-20	F36G9.12	protein_coding	3.30347	0.648604	0.146433	9.45e-06	0.000126108	V	15978713	15981779	+
WBGene00020205	arrd-1	T04B8.3	protein_coding	5.80522	0.647155	0.151105	1.85e-05	0.000230541	II	627504	628658	+
WBGene00000867	cyb-2.2	H31G24.4	protein_coding	97.7304	0.646786	0.119976	7.01e-08	1.46e-06	I	4114860	4116370	+
WBGene00014164	lact-2	ZK945.1	protein_coding	811.826	0.646677	0.059501	1.63e-27	1.71e-25	II	10094872	10098785	+
WBGene00011107	R07E3.6	R07E3.6	protein_coding	30.5633	0.646467	0.176958	0.000258966	0.00239528	X	10317721	10321857	+
WBGene00194926	K08D8.12	K08D8.12	protein_coding	5.03602	0.645116	0.165717	9.91e-05	0.00102931	IV	12893465	12896332	+
WBGene00021850	Y54F10AM.6	Y54F10AM.6	protein_coding	24.0227	0.644611	0.17395	0.00021079	0.00199726	III	2508817	2511827	+
WBGene00018260	cyp-33C7	F41B5.2	protein_coding	257.645	0.64415	0.0738646	2.77e-18	1.71e-16	V	2250539	2252591	+
WBGene00018138	folt-2	F37B4.7	protein_coding	247.173	0.643907	0.176711	0.000268589	0.00247617	V	2872464	2875600	-
WBGene00006449	alg-4	ZK757.3	protein_coding	4.39005	0.643797	0.140812	4.83e-06	6.88e-05	III	9887208	9891424	-
WBGene00044080	D1086.10	D1086.10	protein_coding	40.6631	0.641884	0.13374	1.59e-06	2.51e-05	V	14082752	14083584	+
WBGene00006947	wrt-1	ZK1290.12	protein_coding	7.88087	0.641882	0.167268	0.000124324	0.00125952	II	7530995	7533246	+
WBGene00019343	nep-18	K02F6.9	protein_coding	51.2439	0.641831	0.130213	8.26e-07	1.4e-05	II	2557776	2564073	-
WBGene00019318	K02E10.4	K02E10.4	protein_coding	13.0691	0.64182	0.177094	0.00028988	0.00265029	X	2483262	2488482	+
WBGene00021153	Y4C6A.3	Y4C6A.3	protein_coding	6.55033	0.641773	0.128766	6.23e-07	1.08e-05	IV	5450992	5456099	-
WBGene00011748	T13F2.9	T13F2.9	pseudogene	5.64409	0.64156	0.132204	1.22e-06	1.97e-05	IV	9768056	9768984	+
WBGene00015683	C10G8.4	C10G8.4	protein_coding	6.83556	0.641242	0.133035	1.43e-06	2.29e-05	V	5311934	5312349	+
WBGene00016596	C42D4.3	C42D4.3	protein_coding	45.3959	0.641139	0.172488	0.000201606	0.00192461	IV	7179238	7180484	+
WBGene00017258	F08F1.4	F08F1.4	protein_coding	6.93769	0.640855	0.17275	0.000207488	0.00197285	X	8413429	8414195	+
WBGene00019619	asp-14	K10C2.3	protein_coding	12.6119	0.64054	0.175394	0.0002602	0.00240552	X	6444184	6446664	-
WBGene00009146	F26C11.1	F26C11.1	protein_coding	17.7454	0.638887	0.173127	0.000223996	0.00210665	II	9894734	9897402	+
WBGene00001074	dpy-13	F30B5.1	protein_coding	97.44	0.6379	0.159761	6.53e-05	0.000712248	IV	4235613	4236710	+
WBGene00007440	C08E8.4	C08E8.4	protein_coding	108.522	0.637875	0.130315	9.84e-07	1.6233e-05	V	18371845	18373532	+
WBGene00012127	T28D6.7	T28D6.7	protein_coding	67.1842	0.637075	0.135937	2.78e-06	4.21e-05	III	11344099	11346483	-
WBGene00017986	F32D1.7	F32D1.7	protein_coding	53.4039	0.636274	0.159898	6.91e-05	0.000746518	V	4374973	4376173	-
WBGene00012123	T28D6.3	T28D6.3	protein_coding	3.55523	0.634972	0.151887	2.91e-05	0.00034582	III	11366766	11368435	+
WBGene00017532	ent-5	F16H11.3	protein_coding	4.02194	0.634187	0.146475	1.49e-05	0.0001907	X	4647525	4649197	-
WBGene00011505	pzf-1	T05G11.1	protein_coding	2.6888	0.633217	0.119788	1.25e-07	2.46e-06	V	15926424	15928425	-
WBGene00022179	Y71H2AM.14	Y71H2AM.14	protein_coding	9.34854	0.633045	0.172251	0.000237734	0.00221397	III	2743719	2746653	-
WBGene00015110	B0281.3	B0281.3	protein_coding	91.5188	0.632864	0.135781	3.15e-06	4.69e-05	II	2307040	2308352	+
WBGene00000718	col-145	B0222.7	protein_coding	23.3936	0.631974	0.150843	2.79e-05	0.000334983	V	9161991	9163005	-
WBGene00235275	T09A12.8	T09A12.8	protein_coding	8.05464	0.631763	0.175257	0.000312424	0.00283056	IV	8241544	8243699	-
WBGene00018282	F41D9.2	F41D9.2	protein_coding	50.215	0.63154	0.14508	1.34e-05	0.000172366	X	8382704	8384945	-
WBGene00001774	gst-26	Y53F4B.29	protein_coding	33.8584	0.63127	0.149379	2.38e-05	0.000289605	II	15163816	15164553	-
WBGene00013904	ugt-6	ZC455.4	protein_coding	24.6417	0.631145	0.165253	0.000133852	0.00134106	V	12795480	12798224	-
WBGene00013986	ZK512.7	ZK512.7	protein_coding	7.96529	0.631082	0.163412	0.000112507	0.00115347	III	9138051	9138701	-
WBGene00003395	mom-2	F38E1.7	protein_coding	104.048	0.630753	0.124346	3.92e-07	7.07e-06	V	8355987	8358185	+
WBGene00014047	clec-61	ZK666.7	protein_coding	37.3752	0.629681	0.167584	0.000171692	0.00166494	II	10488729	10490537	-
WBGene00000698	col-124	C24F3.6	protein_coding	250.976	0.629517	0.137844	4.95e-06	7.02e-05	IV	10216450	10217617	+
WBGene00000743	col-170	T10E10.6	protein_coding	8.63682	0.629264	0.171074	0.000234773	0.00219068	X	6331708	6332611	+
WBGene00005271	srh-48	C06C3.6	protein_coding	10.1479	0.629184	0.175063	0.000325579	0.00294134	II	9380095	9384994	+
WBGene00020758	T24C4.2	T24C4.2	protein_coding	4.75927	0.62914	0.151991	3.48e-05	0.000406068	III	866770	869969	-
WBGene00019208	lips-14	H17B01.3	pseudogene	4.07305	0.629105	0.152497	3.7e-05	0.000428371	II	1484093	1485764	-
WBGene00013392	Y62H9A.4	Y62H9A.4	protein_coding	7.59464	0.628414	0.133636	2.57e-06	3.92e-05	X	11880125	11881226	+
WBGene00000283	cah-5	R173.1	protein_coding	271.333	0.627954	0.0754158	8.32e-17	4.6e-15	X	7020032	7023950	+
WBGene00019014	F57C12.2	F57C12.2	protein_coding	104.9	0.627601	0.112139	2.19e-08	4.95e-07	X	549354	551392	-
WBGene00020353	T08B6.4	T08B6.4	protein_coding	4.03873	0.627414	0.138036	5.49e-06	7.73e-05	IV	4905694	4908500	+
WBGene00002054	ifb-2	F10C1.7	protein_coding	1923.78	0.627063	0.0489345	1.36e-37	2.32e-35	II	5750187	5754140	+
WBGene00008496	F01D5.6	F01D5.6	protein_coding	16.6902	0.626113	0.176366	0.000385107	0.00340634	II	14006509	14008588	+
WBGene00011821	cdf-2	T18D3.3	protein_coding	164.774	0.625666	0.0884898	1.54e-12	6.02e-11	X	12464639	12466917	-
WBGene00000868	cyb-3	T06E6.2	protein_coding	598.988	0.62454	0.0890985	2.39e-12	9.01e-11	V	15395695	15397353	+
WBGene00001476	fmo-1	K08C7.2	protein_coding	642.769	0.623959	0.0693385	2.28e-19	1.55e-17	IV	10661856	10664404	+
WBGene00019103	F59D6.1	F59D6.1	protein_coding	18.5207	0.623563	0.175209	0.000372316	0.0033055	V	3045136	3052197	+
WBGene00044331	clec-25	T20B3.15	protein_coding	6.20369	0.622667	0.171919	0.000292495	0.00267163	V	16843240	16844851	+
WBGene00050904	Y70C5A.3	Y70C5A.3	protein_coding	4.29732	0.620589	0.149969	3.5e-05	0.000407987	V	16618337	16620923	-
WBGene00021263	Y22D7AR.10	Y22D7AR.10	protein_coding	8.3304	0.62037	0.157887	8.52e-05	0.000899825	III	1701711	1702437	-
WBGene00001067	dpy-5	F27C1.8	protein_coding	98.6196	0.620362	0.167799	0.000218111	0.00205537	I	5432196	5433051	-
WBGene00000602	col-13	F15H10.2	protein_coding	8.84988	0.618814	0.150526	3.94e-05	0.000452866	V	10420787	10421902	-
WBGene00016453	vet-2	C35E7.1	protein_coding	16.677	0.618042	0.177098	0.000483324	0.00414222	I	10846771	10850103	+
WBGene00022669	ZK177.1	ZK177.1	protein_coding	3.02326	0.617461	0.118377	1.83e-07	3.52e-06	II	5528140	5529642	+
WBGene00022257	puf-11	Y73B6BL.38	protein_coding	190.315	0.617203	0.132298	3.08e-06	4.6e-05	IV	6421584	6423497	+
WBGene00001066	dpy-4	Y41E3.2	protein_coding	103.232	0.617133	0.163584	0.000161565	0.00158043	IV	14985542	14986784	-
WBGene00008709	F11E6.6	F11E6.6	protein_coding	12.8048	0.61604	0.176159	0.000470396	0.00404967	IV	17464447	17465986	-
WBGene00019068	faah-3	F58H7.2	protein_coding	136.01	0.615137	0.109269	1.81e-08	4.16e-07	IV	940016	945653	-
WBGene00004993	spp-8	C28C12.5	protein_coding	270.48	0.614983	0.0977118	3.1e-10	9.22e-09	IV	8481663	8483621	+
WBGene00000668	col-93	W05B2.5	protein_coding	122.412	0.614392	0.134515	4.94e-06	7e-05	III	10984551	10985609	-
WBGene00008537	F02H6.4	F02H6.4	pseudogene	3.05947	0.614143	0.125418	9.74e-07	1.61e-05	IV	14207563	14219159	+
WBGene00009606	F40G12.11	F40G12.11	protein_coding	2.31514	0.614056	0.119948	3.07e-07	5.64e-06	V	14286170	14288056	+
WBGene00021994	Y59E9AL.4	Y59E9AL.4	protein_coding	43.0287	0.613771	0.146816	2.91e-05	0.00034582	IV	5210902	5215192	-
WBGene00013567	Y75B12B.1	Y75B12B.1	protein_coding	90.8044	0.613293	0.138431	9.41e-06	0.000125623	V	15184698	15185880	+
WBGene00015601	fbxa-166	C08E3.9	protein_coding	18.8965	0.61259	0.174916	0.000461424	0.00397962	II	1616828	1619048	-
WBGene00001064	dpy-2	T14B4.6	protein_coding	15.1315	0.612475	0.1771	0.000543501	0.00458362	II	6714291	6715971	+
WBGene00013037	Y49E10.18	Y49E10.18	protein_coding	11.0693	0.612087	0.175316	0.000480623	0.00412464	III	12442629	12446106	-
WBGene00000601	col-12	F15H10.1	protein_coding	12.002	0.611019	0.165213	0.000216997	0.00204608	V	10423897	10425198	-
WBGene00020080	math-37	R52.9	protein_coding	31.3142	0.610512	0.152896	6.52e-05	0.000712213	II	2116883	2122191	-
WBGene00306002	T24C4.10	T24C4.10	protein_coding	17.2667	0.610462	0.169275	0.000310553	0.00281495	III	889800	891243	-
WBGene00045236	Y26D4A.19	Y26D4A.19	pseudogene	3.92402	0.610449	0.159999	0.000136003	0.00135974	I	13079741	13080633	+
WBGene00020188	T03F1.6	T03F1.6	protein_coding	47.6627	0.609922	0.163857	0.000197429	0.00189043	I	3839800	3841561	-
WBGene00001430	fkb-5	C50F2.6	protein_coding	55.305	0.609774	0.163378	0.000189745	0.0018242	I	3898044	3899802	-
WBGene00003057	lon-3	ZK836.1	protein_coding	11.2617	0.6097	0.160614	0.000147017	0.00145685	V	12197436	12198645	-
WBGene00020517	hpo-8	T15B7.2	protein_coding	603.446	0.609331	0.0541387	2.19e-29	2.52e-27	V	6839288	6840256	+
WBGene00018803	fbxa-24	F54D10.2	protein_coding	313.934	0.609153	0.089001	7.68e-12	2.77e-10	II	3816525	3818238	+
WBGene00009308	spe-18	F32A11.3	protein_coding	9.44312	0.609067	0.174755	0.000491645	0.00420217	II	13151458	13153399	-
WBGene00000983	dhs-20	F35B12.2	protein_coding	44.4182	0.608877	0.14977	4.79e-05	0.000541408	V	11602293	11604563	-
WBGene00201564	F13D11.19	F13D11.19	ncRNA	8.36861	0.608784	0.174272	0.000477093	0.00409804	X	5816431	5816909	+
WBGene00021879	clec-83	Y54G2A.14	protein_coding	704.962	0.608768	0.0617493	6.28e-23	5.05e-21	IV	2839370	2841472	-
WBGene00015912	fbxc-50	C17F4.5	protein_coding	4.97769	0.608145	0.155587	9.28e-05	0.000969956	II	3246315	3248123	-
WBGene00017177	F02E8.4	F02E8.4	protein_coding	8.55434	0.607996	0.134901	6.58e-06	9.08e-05	X	4454119	4457304	+
WBGene00010049	F54D5.3	F54D5.3	protein_coding	1573.23	0.607655	0.0717646	2.51e-17	1.45e-15	II	11571804	11573025	+
WBGene00009404	F35C11.5	F35C11.5	protein_coding	87.6103	0.60696	0.129668	2.86e-06	4.31e-05	II	8253742	8255319	+
WBGene00000680	col-106	Y77E11A.15	protein_coding	137.07	0.606946	0.133972	5.89e-06	8.25e-05	IV	1459895	1460786	-
WBGene00013841	fbxa-33	ZC47.9	pseudogene	22.113	0.605931	0.166454	0.000272403	0.00250616	III	1279626	1281725	+
WBGene00018921	sago-2	F56A6.1	protein_coding	31.8211	0.605761	0.171004	0.000396542	0.00349287	I	618159	621490	+
WBGene00011090	R07B7.6	R07B7.6	protein_coding	70.9037	0.605255	0.133349	5.66e-06	7.96e-05	V	12072861	12074986	-
WBGene00012464	arrd-7	Y17G7B.11	protein_coding	24.6738	0.604197	0.173151	0.000484048	0.00414469	II	12060231	12062621	-
WBGene00007832	srbc-82	C31A11.4	protein_coding	3.78159	0.603832	0.156998	0.00012001	0.00122206	V	16300575	16301531	+
WBGene00010317	idh-1	F59B8.2	protein_coding	1453.71	0.603697	0.0742941	4.45e-16	2.35e-14	IV	9439077	9441107	-
WBGene00022616	hsd-3	ZC449.6	protein_coding	11.8482	0.603507	0.176457	0.000625874	0.00517	X	5009299	5011222	+
WBGene00018730	F53A9.7	F53A9.7	protein_coding	58.008	0.603084	0.15822	0.000138026	0.00137852	X	8716664	8716922	-
WBGene00006057	sss-2	F47B8.11	pseudogene	4.21273	0.603046	0.137372	1.13e-05	0.000148608	V	14346058	14346967	+
WBGene00007643	2022-03-03	C17E4.3	protein_coding	51.5242	0.602479	0.152756	8.01e-05	0.0008506	I	9416703	9418885	-
WBGene00020035	egg-5	R12E2.10	protein_coding	51.4657	0.602363	0.162178	0.000203832	0.001941	I	4168983	4171589	-
WBGene00018682	aagr-4	F52D1.1	protein_coding	602.627	0.602127	0.0544461	1.98e-28	2.18e-26	X	460650	466899	+
WBGene00077697	F58E6.13	F58E6.13	protein_coding	32.1758	0.601296	0.165838	0.000288063	0.00263495	V	9745233	9749219	+
WBGene00019272	H42K12.3	H42K12.3	protein_coding	55.4911	0.601204	0.172437	0.000489368	0.00418835	X	1311390	1316640	+
WBGene00022820	ZK813.1	ZK813.1	protein_coding	13.9667	0.60118	0.124794	1.45e-06	2.32e-05	X	3446310	3446935	+
WBGene00003219	mes-1	F54F7.5	protein_coding	12.2424	0.600653	0.175668	0.000627962	0.0051811	X	11857477	11862373	+
WBGene00017962	fbxa-72	F31F4.15	protein_coding	54.009	0.600144	0.144291	3.19e-05	0.00037614	V	674885	676753	-
WBGene00018200	btb-17	F39E9.11	protein_coding	10.8529	0.598873	0.17645	0.000688791	0.00563411	II	3295404	3296658	+
WBGene00007509	C10C5.5	C10C5.5	protein_coding	25.7517	0.598615	0.1763	0.000685184	0.00560943	IV	9381435	9383189	+
WBGene00017103	klo-2	E02H9.5	protein_coding	6.80284	0.598146	0.173928	0.000583753	0.00487127	III	2446208	2448696	+
WBGene00022891	ZK1290.10	ZK1290.10	protein_coding	22.0064	0.597508	0.170463	0.00045624	0.00394207	II	7551940	7553906	-
WBGene00008296	cdr-2	C54D10.1	protein_coding	213.467	0.597438	0.0836431	9.15e-13	3.69e-11	V	12414655	12415709	-
WBGene00011501	rmd-1	T05G5.7	protein_coding	129.019	0.596834	0.128298	3.29e-06	4.88e-05	III	9759093	9760389	+
WBGene00003689	nhr-99	M02H5.1	protein_coding	8.20543	0.596727	0.17619	0.000707035	0.00575612	V	474777	477155	+
WBGene00015258	B0554.5	B0554.5	protein_coding	19.5221	0.596678	0.175104	0.000655458	0.00539159	V	424439	426574	+
WBGene00015939	damt-1	C18A3.1	protein_coding	37.917	0.596501	0.155101	0.000120112	0.00122206	II	5720147	5721791	+
WBGene00015243	B0524.4	B0524.4	pseudogene	3.73435	0.595976	0.153239	0.000100584	0.00104119	III	1881155	1887304	-
WBGene00015646	mlt-10	C09E8.3	protein_coding	42.0437	0.59597	0.168342	0.000399789	0.00351335	II	546704	552032	+
WBGene00003711	nhr-121	E02H9.8	protein_coding	60.075	0.595819	0.133502	8.08e-06	0.000109765	III	2449337	2454807	-
WBGene00045412	C25F9.12	C25F9.12	protein_coding	19.2532	0.594449	0.167843	0.000397565	0.00350026	V	19402180	19402955	-
WBGene00002057	ifd-1	R04E5.10	protein_coding	251.403	0.594386	0.0863735	5.92e-12	2.15e-10	X	8820702	8824448	-
WBGene00019605	ctsa-4.1	K10B2.2	protein_coding	47.9425	0.593626	0.14126	2.64e-05	0.000317892	II	6366995	6369091	+
WBGene00015399	cyp-35A1	C03G6.14	protein_coding	7.63954	0.593281	0.174845	0.000690854	0.00564613	V	7359928	7361773	-
WBGene00019859	R03H10.7	R03H10.7	protein_coding	63.8306	0.593245	0.128995	4.25e-06	6.14e-05	II	4177245	4178938	-
WBGene00015167	B0403.3	B0403.3	protein_coding	108.453	0.593158	0.109608	6.24e-08	1.31e-06	X	7061131	7063336	-
WBGene00000656	col-80	C09G5.5	protein_coding	178.741	0.592699	0.128899	4.26e-06	6.15e-05	II	10707200	10708287	+
WBGene00003982	pes-9	R11H6.1	protein_coding	603.128	0.592395	0.0608873	2.26e-22	1.77e-20	V	14595313	14597034	-
WBGene00001761	gst-13	T26C5.1	protein_coding	66.1944	0.592348	0.128442	3.99e-06	5.838e-05	II	9231456	9232344	+
WBGene00044291	C25F9.10	C25F9.10	protein_coding	32.9928	0.591516	0.147547	6.1e-05	0.000669834	V	19405728	19406394	+
WBGene00019839	R02F11.1	R02F11.1	protein_coding	18.6318	0.591471	0.176321	0.00079504	0.00639596	V	4801093	4802681	+
WBGene00013380	memi-2	Y62E10A.14	protein_coding	49.9142	0.591469	0.140525	2.57e-05	0.000310074	IV	13399067	13400506	-
WBGene00012879	fbxa-215	Y45F10C.3	protein_coding	112.899	0.591404	0.105462	2.05e-08	4.67e-07	IV	13665363	13666909	-
WBGene00004174	abu-14	ZK1067.7	protein_coding	60.1954	0.590773	0.172841	0.000630814	0.00520017	II	9225185	9227214	-
WBGene00005833	srw-86	C25F9.7	protein_coding	81.8024	0.590585	0.128598	4.38e-06	6.3e-05	V	19400076	19400719	-
WBGene00044772	T23E7.6	T23E7.6	protein_coding	36.6359	0.590455	0.16462	0.000334805	0.00301467	X	17680766	17684811	-
WBGene00015839	math-10	C16C4.15	protein_coding	141.714	0.590348	0.133897	1.04e-05	0.000137036	II	1871541	1873348	+
WBGene00000991	dhs-28	M03A8.1	protein_coding	1065.35	0.589959	0.0642396	4.16e-20	2.97e-18	X	6818437	6820080	+
WBGene00015823	C16B8.3	C16B8.3	protein_coding	495.038	0.589537	0.107837	4.58e-08	9.84e-07	X	3968139	3968634	-
WBGene00011795	T16A9.5	T16A9.5	protein_coding	11.9122	0.589207	0.177123	0.000879319	0.00698827	V	14213551	14215206	-
WBGene00019818	R02C2.7	R02C2.7	protein_coding	18.3843	0.589179	0.171809	0.000605222	0.00502836	V	241325	242618	-
WBGene00011486	T05E12.3	T05E12.3	protein_coding	24.6246	0.588085	0.171117	0.000588749	0.00490221	V	17076873	17077989	-
WBGene00010124	F55G11.4	F55G11.4	protein_coding	91.8265	0.587959	0.164733	0.000358118	0.00318986	IV	12973623	12975603	+
WBGene00044535	K11D12.13	K11D12.13	protein_coding	6.02885	0.587802	0.137375	1.88e-05	0.000234264	V	5033398	5034171	+
WBGene00008043	C40H1.8	C40H1.8	protein_coding	10.7653	0.587594	0.176974	0.00089943	0.00711417	III	9314716	9317164	+
WBGene00022591	cuti-1	ZC328.1	protein_coding	23.4896	0.587094	0.160134	0.000246113	0.00227972	I	6404586	6405705	+
WBGene00010658	K08D8.4	K08D8.4	protein_coding	17.4863	0.586752	0.173368	0.000713245	0.00580419	IV	12907468	12909998	-
WBGene00271644	K09F6.14	K09F6.14	ncRNA	41.2565	0.586626	0.138278	2.21e-05	0.000270953	II	2280045	2280406	-
WBGene00019540	epic-2	K08D12.6	protein_coding	972.62	0.586374	0.127512	4.25e-06	6.14e-05	IV	1720789	1723072	+
WBGene00016217	C29F9.2	C29F9.2	protein_coding	43.6688	0.586069	0.140172	2.9e-05	0.00034582	III	130946	131751	+
WBGene00016781	phat-7	C49G7.3	protein_coding	66.696	0.586039	0.159069	0.000229433	0.00215078	V	4046421	4047433	+
WBGene00016541	C39H7.1	C39H7.1	protein_coding	3.82122	0.585977	0.150078	9.44e-05	0.000986037	IV	5631927	5633379	+
WBGene00019588	K09F6.5	K09F6.5	pseudogene	75.1252	0.585279	0.116437	4.99e-07	8.85e-06	II	2272061	2273776	-
WBGene00010597	K06A4.7	K06A4.7	protein_coding	247.005	0.584537	0.0790522	1.42e-13	6.13e-12	V	9489946	9491490	-
WBGene00017541	F17E9.4	F17E9.4	protein_coding	5.53468	0.580021	0.137488	2.46e-05	0.000298341	IV	8348372	8349170	+
WBGene00012834	Y43F8C.13	Y43F8C.13	protein_coding	72.5461	0.579668	0.11767	8.38e-07	1.41e-05	V	19693899	19697398	-
WBGene00001591	glc-1	F11A5.10	protein_coding	736.802	0.579491	0.0921385	3.19e-10	9.48e-09	V	16219633	16221917	+
WBGene00008229	C50F4.1	C50F4.1	protein_coding	253.938	0.5772	0.120757	1.75e-06	2.74e-05	V	9526792	9529250	+
WBGene00003097	lys-8	C17G10.5	protein_coding	1458.61	0.574995	0.0664801	5.19e-18	3.15e-16	II	5586177	5587651	+
WBGene00003670	nhr-80	H10E21.3	protein_coding	121.42	0.574973	0.100497	1.06e-08	2.51e-07	III	11984	14869	-
WBGene00000412	cdr-1	F35E8.11	protein_coding	14.7415	0.57434	0.17544	0.00106145	0.0081498	V	15921308	15922820	+
WBGene00015122	B0302.5	B0302.5	protein_coding	140.883	0.574111	0.122975	3.03e-06	4.54e-05	X	17193299	17195137	-
WBGene00016883	C52E2.4	C52E2.4	protein_coding	86.3266	0.572504	0.107001	8.77e-08	1.79e-06	II	1843144	1846237	+
WBGene00011798	T16G1.4	T16G1.4	protein_coding	13.2089	0.57219	0.17709	0.00123323	0.00928879	V	12940140	12941847	-
WBGene00021853	Y54F10AM.11	Y54F10AM.11	protein_coding	8.49005	0.568935	0.167734	0.000694133	0.00566994	III	2562918	2563983	-
WBGene00018194	F39E9.1	F39E9.1	pseudogene	16.474	0.568291	0.173233	0.00103626	0.00798864	II	3318301	3320358	+
WBGene00011364	cest-1.2	T02B5.3	protein_coding	269.915	0.561148	0.0749016	6.79e-14	3.02e-12	V	14157662	14160862	-
WBGene00004810	skr-4	Y60A3A.18	protein_coding	355.931	0.560885	0.0607071	2.48e-20	1.79e-18	V	19924223	19925033	+
WBGene00000990	dhs-27	C04F6.5	protein_coding	21.2602	0.560784	0.169169	0.000916656	0.00721867	X	3412875	3414710	-
WBGene00019194	H12I13.6	H12I13.6	protein_coding	9.05023	0.559202	0.173892	0.00130078	0.00975508	II	6077903	6078277	+
WBGene00006952	wrt-6	ZK377.1	protein_coding	9.61144	0.557394	0.165449	0.000754463	0.0061092	X	3480249	3483666	+
WBGene00004796	sid-2	ZK520.2	protein_coding	153.427	0.556033	0.100709	3.37e-08	7.4e-07	III	13679444	13682450	+
WBGene00000742	col-169	T10E10.5	protein_coding	48.7261	0.554758	0.163126	0.000671896	0.00551012	X	6329159	6330062	+
WBGene00012028	srz-99	T25E12.13	protein_coding	6.32695	0.554402	0.168862	0.00102647	0.00793548	V	16730260	16731464	+
WBGene00008594	clec-57	F08H9.6	protein_coding	58.4473	0.55382	0.147292	0.000169899	0.00165176	V	14469230	14472448	+
WBGene00045461	C25F9.14	C25F9.14	protein_coding	48.9708	0.550263	0.132818	3.43e-05	0.000400878	V	19436483	19437217	+
WBGene00022196	gpa-17	Y71H2B.7	protein_coding	320.514	0.54654	0.0602088	1.11e-19	7.75e-18	III	2586554	2589313	+
WBGene00021056	W06B4.1	W06B4.1	protein_coding	85.9482	0.545224	0.143355	0.000142781	0.00142154	II	4471594	4473554	+
WBGene00007320	C05B5.2	C05B5.2	protein_coding	5.72982	0.543909	0.162327	0.000806071	0.00647375	III	9999818	10000528	-
WBGene00007232	C01G10.5	C01G10.5	protein_coding	13.3145	0.54077	0.175629	0.00207664	0.0145472	V	15089075	15089538	-
WBGene00008564	acox-1.1	F08A8.1	protein_coding	405.924	0.540212	0.0666812	5.43e-16	2.85e-14	I	12938554	12942227	+
WBGene00007460	C08F11.13	C08F11.13	protein_coding	667.31	0.539392	0.132329	4.5789e-05	0.000518869	IV	13607434	13609892	-
WBGene00008448	E01G4.6	E01G4.6	protein_coding	62.9565	0.538823	0.162577	0.000918839	0.00723287	II	13482404	13485780	+
WBGene00017625	cgt-2	F20B4.6	protein_coding	35.9544	0.53845	0.164682	0.00107686	0.00826472	X	17695231	17701743	+
WBGene00006163	str-112	F10D2.4	protein_coding	14.7035	0.537554	0.1769	0.00237571	0.0163354	V	7136326	7138420	-
WBGene00016063	delm-2	C24G7.1	protein_coding	7.96168	0.534796	0.16111	0.000901926	0.00712627	I	4109406	4112385	+
WBGene00007601	C15C6.2	C15C6.2	protein_coding	6.55432	0.532394	0.161183	0.000956445	0.00748178	I	12203838	12205809	+
WBGene00018226	F40B5.2	F40B5.2	protein_coding	280.314	0.530959	0.0931936	1.22e-08	2.87e-07	X	8367852	8371634	+
WBGene00004196	prx-11	C47B2.8	protein_coding	86.5533	0.529652	0.118462	7.78e-06	0.000106071	I	12971614	12972259	+
WBGene00015298	rml-4	C01F1.3	protein_coding	238.478	0.529018	0.0979277	6.59e-08	1.38e-06	II	4295100	4298950	+
WBGene00008210	C49F5.6	C49F5.6	protein_coding	11.8102	0.527442	0.171542	0.00210713	0.0147328	X	11988313	11991292	+
WBGene00000789	cpz-2	M04G12.2	protein_coding	3173.89	0.526786	0.0282836	2.01e-77	1.2e-74	V	13381188	13383077	+
WBGene00007455	ugt-22	C08F11.8	protein_coding	409.864	0.526713	0.0802153	5.16e-11	1.7e-09	IV	13639259	13644567	+
WBGene00002090	ins-7	ZK1251.2	protein_coding	4.11548	0.526283	0.150599	0.000474791	0.00408196	IV	9682010	9682845	-
WBGene00000981	dhs-18	C45B11.3	protein_coding	135.746	0.525586	0.0944745	2.65e-08	5.95e-07	V	11045704	11046833	-
WBGene00018102	math-28	F36H5.3	protein_coding	261.722	0.523228	0.105671	7.37e-07	1.26e-05	II	1763371	1766555	+
WBGene00044109	K02E11.10	K02E11.10	protein_coding	9.99983	0.52117	0.160799	0.00119053	0.00902794	V	14240068	14241151	-
WBGene00019097	F59B1.2	F59B1.2	protein_coding	528.728	0.520907	0.0761668	7.97e-12	2.87e-10	V	3633340	3634678	+
WBGene00002116	ins-33	W09C5.4	protein_coding	22.013	0.519342	0.176356	0.00323114	0.0211329	I	13637844	13639311	-
WBGene00018724	F53A9.1	F53A9.1	protein_coding	397.26	0.517966	0.09806	1.28e-07	2.51e-06	X	8711594	8711828	+
WBGene00007838	fbxa-168	C31C9.4	pseudogene	27.9879	0.515886	0.165892	0.00187229	0.0133717	II	13645780	13648850	+
WBGene00007748	C26E1.2	C26E1.2	protein_coding	229.649	0.515791	0.0830443	5.26e-10	1.52e-08	V	13305137	13307294	+
WBGene00019176	H10D12.2	H10D12.2	pseudogene	242.772	0.515529	0.0945538	4.97e-08	1.06e-06	IV	6143182	6149923	-
WBGene00006619	try-1	ZK546.15	protein_coding	5.65082	0.514874	0.16112	0.00139538	0.0103827	II	4948153	4949527	-
WBGene00019973	R09A1.3	R09A1.3	protein_coding	13.1886	0.511116	0.175606	0.00360758	0.0232434	V	1023779	1027074	-
WBGene00004216	ptr-1	C24B5.3	protein_coding	59.8317	0.504871	0.15959	0.00155853	0.0114294	V	9177948	9181719	-
WBGene00012988	ztf-22	Y48C3A.4	protein_coding	708.124	0.501915	0.150285	0.000838514	0.00669755	II	13279766	13285829	-
WBGene00019589	K09F6.6	K09F6.6	protein_coding	179.467	0.501488	0.0886178	1.52e-08	3.54e-07	II	2276741	2279305	-
WBGene00001892	his-18	K06C4.10	protein_coding	86.9556	0.49866	0.14066	0.000392398	0.00346118	V	8898227	8898539	+
WBGene00194695	B0462.5	B0462.5	protein_coding	151.585	0.49808	0.0900998	3.24e-08	7.15e-07	V	18322214	18323331	-
WBGene00194869	K01A6.8	K01A6.8	protein_coding	61.6599	0.492023	0.13741	0.000342695	0.00307552	IV	11737030	11737369	-
WBGene00011986	T24D1.3	T24D1.3	protein_coding	51.2528	0.491119	0.15542	0.001578	0.0115562	I	9958781	9960095	-
WBGene00018146	F37C4.6	F37C4.6	protein_coding	297.257	0.489591	0.074771	5.84e-11	1.9e-09	IV	3875401	3878333	-
WBGene00020156	T02B11.4	T02B11.4	protein_coding	326.016	0.489146	0.0846514	7.54e-09	1.84e-07	V	869481	871129	-
WBGene00010503	K02C4.5	K02C4.5	protein_coding	469.18	0.485626	0.0586356	1.21e-16	6.62e-15	II	8078434	8080847	+
WBGene00011660	T09E11.11	T09E11.11	pseudogene	44.2881	0.483584	0.165463	0.00347102	0.0224778	I	12344166	12345702	+
WBGene00001150	ech-1.1	C29F3.1	protein_coding	16.4441	0.483462	0.169958	0.00444685	0.0277943	V	15357663	15361512	-
WBGene00011938	alh-13	T22H6.2	protein_coding	913.31	0.479832	0.0800586	2.05e-09	5.42e-08	X	12782393	12787147	+
WBGene00001607	gln-6	C28D4.3	protein_coding	354.272	0.475311	0.0791913	1.95e-09	5.17e-08	IV	9739260	9740901	-
WBGene00021060	dct-11	W06B11.3	protein_coding	225.397	0.475188	0.0778788	1.05e-09	2.87e-08	X	5838038	5839778	-
WBGene00021397	Y38C1AA.6	Y38C1AA.6	protein_coding	67.8162	0.471796	0.122699	0.000120475	0.0012251	IV	162829	164801	+
WBGene00013489	col-42	Y69H2.14	protein_coding	866.81	0.468853	0.120576	0.000100888	0.00104377	V	18638483	18639591	+
WBGene00018036	F35C8.5	F35C8.5	protein_coding	325.74	0.465168	0.0744543	4.17e-10	1.22e-08	X	5365812	5367619	+
WBGene00012911	acl-7	Y46G5A.21	protein_coding	133.931	0.461606	0.0967156	1.82e-06	2.83e-05	II	12811887	12816462	-
WBGene00044286	ugt-35	C32C4.7	protein_coding	9.10839	0.460769	0.161882	0.00442281	0.0276713	V	10651994	10654265	-
WBGene00018540	btb-21	F47C10.2	pseudogene	112.189	0.453527	0.104052	1.31e-05	0.000168588	V	3850126	3851796	-
WBGene00015382	C03B1.14	C03B1.14	protein_coding	15.4578	0.447781	0.175162	0.0105766	0.0566211	X	6359404	6360758	-
WBGene00017667	ttr-37	F21E9.3	protein_coding	326.107	0.444781	0.118129	0.000166404	0.00162443	X	1335363	1337175	-
WBGene00000647	col-71	Y49F6B.10	protein_coding	97.7903	0.442819	0.176495	0.0121088	0.0631355	II	3500076	3502570	-
WBGene00010086	F55B11.4	F55B11.4	protein_coding	96.7177	0.442256	0.11161	7.42e-05	0.000794565	IV	14429571	14430920	-
WBGene00008485	ugt-43	F01D4.1	protein_coding	55.016	0.436275	0.134533	0.00118324	0.00897618	IV	10464587	10467297	+
WBGene00001633	gly-8	Y66A7A.6	protein_coding	299.203	0.431382	0.092	2.75e-06	4.17e-05	III	11625241	11628235	+
WBGene00011838	T19C4.1	T19C4.1	protein_coding	95.3455	0.431139	0.117446	0.000241662	0.00224505	V	11149704	11151323	+
WBGene00010296	dgat-2	F59A1.10	protein_coding	294.343	0.429704	0.162067	0.00801578	0.0450685	V	17660302	17661810	+
WBGene00010660	K08D8.6	K08D8.6	protein_coding	136.233	0.424565	0.087534	1.23e-06	1.99e-05	IV	12887061	12890508	-
WBGene00019404	K05B2.4	K05B2.4	protein_coding	51.3979	0.422399	0.145054	0.00359117	0.0231505	X	4918987	4920992	-
WBGene00003828	nuc-1	C07B5.5	protein_coding	413.636	0.414875	0.0791126	1.57e-07	3.05e-06	X	9539904	9542329	+
WBGene00015565	C07D8.6	C07D8.6	protein_coding	274.826	0.414003	0.083621	7.39e-07	1.26e-05	X	7341508	7342780	+
WBGene00016758	C49A9.4	C49A9.4	protein_coding	39.893	0.412987	0.154949	0.00769174	0.0435286	IV	6219692	6222097	+
WBGene00007322	C05B5.5	C05B5.5	protein_coding	29.6684	0.41252	0.15492	0.00774927	0.0438281	III	10001359	10003856	+
WBGene00011446	T04F8.8	T04F8.8	protein_coding	57.5918	0.411367	0.161864	0.0110397	0.0585888	X	11647464	11648196	+
WBGene00014253	ZK1320.3	ZK1320.3	protein_coding	824.761	0.407472	0.0692621	4.03e-09	1.02e-07	II	9659245	9660419	-
WBGene00044797	F13E9.13	F13E9.13	protein_coding	6.95055	0.404518	0.172154	0.018786	0.0895571	IV	10881545	10882539	+
WBGene00009490	fbxa-99	F36G9.14	protein_coding	8.11093	0.403164	0.174376	0.0207757	0.0969533	V	15981684	15982854	-
WBGene00302974	Y65B4BM.3	Y65B4BM.3	protein_coding	178.257	0.402769	0.124352	0.00119972	0.00908314	I	531724	533084	+
WBGene00010528	K03D3.2	K03D3.2	protein_coding	5.5058	0.397224	0.167432	0.0176706	0.085265	IV	16328061	16328619	-
WBGene00021590	Y46D2A.2	Y46D2A.2	protein_coding	71.9975	0.391402	0.144272	0.00666887	0.038671	II	3321129	3323279	-
WBGene00001386	far-2	F02A9.3	protein_coding	1266.45	0.38099	0.147921	0.010006	0.0540373	III	9081827	9082511	+
WBGene00016419	tyr-4	C34G6.2	protein_coding	821.909	0.368598	0.0846176	1.32e-05	0.000170138	I	5898302	5902115	+
WBGene00019345	tmem-135	K02G10.3	protein_coding	106.048	0.368425	0.113788	0.00120442	0.00909757	X	4673705	4677350	+
WBGene00017335	F10D2.10	F10D2.10	protein_coding	19.3527	0.366925	0.171516	0.0324113	0.134847	V	7154502	7156179	-
WBGene00010083	xdh-1	F55B11.1	protein_coding	611.257	0.360525	0.0558337	1.07e-10	3.37e-09	IV	14401113	14412894	-
WBGene00019962	cysl-3	R08E5.2	protein_coding	87.716	0.358759	0.11911	0.0025953	0.0176162	V	3774535	3776136	-
WBGene00007811	C29F7.2	C29F7.2	protein_coding	389.055	0.357156	0.0614426	6.14e-09	1.52e-07	X	13416077	13418220	+
WBGene00009371	F33H2.8	F33H2.8	protein_coding	17.8866	0.347224	0.171706	0.0431555	0.167226	I	15031140	15033039	-
WBGene00012755	Y41C4A.8	Y41C4A.8	protein_coding	37.6056	0.339392	0.139161	0.0147344	0.0736203	III	11706968	11708822	-
WBGene00006464	bath-47	T07H3.1	protein_coding	254.078	0.330214	0.0840441	8.5282e-05	0.000899931	II	1601810	1604621	+
WBGene00001820	ham-1	F53B2.6	protein_coding	138.515	0.321872	0.110081	0.00345608	0.0224115	IV	12542182	12545737	+
WBGene00012533	fbxa-209	Y36E3A.1	protein_coding	157.803	0.312843	0.0965923	0.00120037	0.00908355	V	15423632	15427044	-
WBGene00008964	mltn-9	F19H8.4	protein_coding	71.9665	0.296671	0.130327	0.0228241	0.103467	II	14616034	14622621	+
WBGene00005703	sru-40	R07B5.3	protein_coding	33.3593	0.291057	0.15471	0.0599309	0.212178	V	9832645	9834000	-
WBGene00000905	daf-9	T13C5.1	protein_coding	452.951	0.286753	0.0664501	1.59e-05	0.00020202	X	6196926	6200823	+
WBGene00008677	F11A5.9	F11A5.9	protein_coding	684.585	0.262803	0.128653	0.04108	0.161152	V	16214889	16217706	+
WBGene00012840	grsp-1	Y43F8C.20	protein_coding	213.678	0.253016	0.162434	0.119316	0.340446	V	19609493	19612150	+
WBGene00000717	col-144	B0222.6	protein_coding	362.307	0.252656	0.159217	0.112544	0.327264	V	9159585	9160642	-
WBGene00019931	R07C12.1	R07C12.1	protein_coding	98.0509	0.251721	0.135524	0.0632558	0.220654	IV	4152455	4154077	+
WBGene00007885	ugt-21	C33A12.6	protein_coding	39.3443	0.251162	0.161299	0.119441	0.340703	IV	9500310	9502574	+
WBGene00004023	pho-4	T16D1.2	protein_coding	513.507	0.242225	0.0760131	0.00143943	0.0106729	II	5236256	5238466	-
WBGene00015369	ugt-51	C03A7.11	protein_coding	536.408	0.22537	0.0891202	0.0114441	0.0602813	V	5175019	5177309	-
WBGene00007507	C10C5.3	C10C5.3	protein_coding	172.34	0.22174	0.163273	0.174433	0.433899	IV	9374828	9376492	+
WBGene00044280	W02A2.9	W02A2.9	protein_coding	44.37	0.213158	0.162668	0.190067	0.458092	IV	13347664	13348599	+
WBGene00000599	col-10	B0222.8	protein_coding	396.13	0.156537	0.162852	0.33644	0.626515	V	9164291	9165307	-
WBGene00008803	lips-10	F14E5.5	protein_coding	144.441	0.118225	0.143716	0.41072	0.692091	II	8439167	8442151	+
WBGene00020453	fbxa-55	T12B5.6	protein_coding	41.0887	0.0894729	0.149414	0.549289	0.791839	III	933421	936087	-
WBGene00016262	C30F12.3	C30F12.3	protein_coding	334.273	0.0844206	0.108631	0.437083	0.71276	I	6970362	6971888	-
WBGene00008027	scl-5	C39E9.2	protein_coding	79.3558	0.0335335	0.165834	0.839752	0.942173	IV	13064013	13065159	+
WBGene00008678	stdh-2	F11A5.12	protein_coding	8.7698	0.0317669	0.177109	0.857652	0.948983	V	16224326	16225655	+
WBGene00044589	C29F5.8	C29F5.8	protein_coding	37.3611	0.0131701	0.174338	0.939782	0.978938	II	6306424	6308125	+

## Sheet: Down_either
Stable_IDs	symbol	secondaryIdentifier	Feature	Mean_normalized_counts_over_all_samples	log2FC	SE_log2FC	p_value	p_Adj	Chr	Gene_start	Gene_end	Strand
WBGene00007535	ttr-19	C12D8.4	protein_coding	408.894	-2.56079	0.0983079	1.39e-149	4.41e-146	V	10226827	10227433	-
WBGene00019016	F57F4.2	F57F4.2	protein_coding	15622.1	-2.51529	0.125984	1.11e-88	8.42e-86	V	6389038	6389734	-
WBGene00010169	clec-18	F56H6.8	protein_coding	301.311	-2.50238	0.164059	1.57e-52	4.99e-50	I	12301423	12303157	-
WBGene00019178	scl-12	H10D18.2	protein_coding	8699.59	-2.4923	0.149011	8.53e-63	3.06e-60	V	3812590	3813437	+
WBGene00271832	Y60C6A.3	Y60C6A.3	protein_coding	670.406	-2.35825	0.099323	1.29e-124	2.46e-121	V	4785801	4786197	+
WBGene00013090	Y51B9A.8	Y51B9A.8	protein_coding	484.412	-2.2931	0.114448	2.67e-89	2.11e-86	II	9398850	9399662	+
WBGene00009421	F35E8.7	F35E8.7	protein_coding	399.593	-2.11734	0.167659	1.46e-36	2.34e-34	V	15914013	15915142	+
WBGene00021479	oac-55	Y39H10A.2	protein_coding	516.163	-2.00445	0.0735473	1.5e-163	5.69e-160	V	3761138	3766315	+
WBGene00009892	scl-11	F49E11.6	protein_coding	5969.36	-2.00112	0.161505	2.94e-35	4.41e-33	IV	13051372	13052219	+
WBGene00015236	B0511.11	B0511.11	protein_coding	76.3665	-1.97684	0.125597	8.1e-56	2.61e-53	I	10648599	10654237	-
WBGene00004996	spp-11	T25D10.3	protein_coding	3307.41	-1.95737	0.0851112	4.91e-117	7.19e-114	II	6405387	6407379	-
WBGene00000108	alh-2	K04F1.15	protein_coding	35.3048	-1.95247	0.173127	1.69e-29	1.97e-27	V	1644168	1647728	+
WBGene00019179	scl-13	H10D18.4	protein_coding	3069.74	-1.9194	0.173035	1.36e-28	1.51e-26	V	3810784	3811641	-
WBGene00022713	ZK355.3	ZK355.3	protein_coding	497.178	-1.56836	0.147335	1.84e-26	1.84e-24	II	2927016	2927633	-
WBGene00006419	oac-39	R02C2.3	protein_coding	16590.7	-1.56719	0.0555295	3.09e-175	1.47e-171	V	246607	251752	-
WBGene00013972	scl-20	ZK384.2	protein_coding	116.714	-1.54959	0.147605	8.8e-26	8.13e-24	V	18732797	18734481	-
WBGene00012816	scl-21	Y43F8B.5	protein_coding	129.333	-1.51168	0.105066	6.17e-47	1.59e-44	V	19494761	19495687	-
WBGene00003529	nas-10	K09C8.3	protein_coding	223.182	-1.49746	0.123157	5.14e-34	7.09e-32	X	10960913	10963503	-
WBGene00011159	chil-17	R09D1.3	protein_coding	30.4384	-1.48603	0.167582	7.48e-19	4.86e-17	II	9438610	9440160	-
WBGene00011157	chil-15	R09D1.1	protein_coding	27.0423	-1.47113	0.1702	5.45e-18	3.3e-16	II	9442167	9443622	-
WBGene00019233	ugt-14	H23N18.2	protein_coding	162.539	-1.44225	0.136805	5.51e-26	5.19e-24	V	4906252	4908304	+
WBGene00202498	Y60C6A.2	Y60C6A.2	protein_coding	135.757	-1.31337	0.131622	1.9e-23	1.56e-21	V	4785010	4785433	-
WBGene00007404	best-5	C07A9.8	protein_coding	227.569	-1.31207	0.120972	2.08e-27	2.17e-25	III	9686921	9690253	-
WBGene00189932	spp-29	Y26G10.7	protein_coding	136.442	-1.29373	0.124642	3.07e-25	2.77e-23	V	17696124	17696853	-
WBGene00009420	F35E8.6	F35E8.6	protein_coding	430.768	-1.26956	0.156843	5.75e-16	3.01e-14	V	15912147	15913056	+
WBGene00017312	pitr-5	F09G2.3	protein_coding	217.843	-1.26459	0.117009	3.17e-27	3.27e-25	V	7184848	7188552	+
WBGene00015549	C06G3.3	C06G3.3	protein_coding	288.383	-1.25618	0.120778	2.46e-25	2.23e-23	IV	7036122	7036471	+
WBGene00045398	Y71F9AM.8	Y71F9AM.8	protein_coding	25.8472	-1.25584	0.175904	9.38e-13	3.76e-11	I	2940907	2941583	-
WBGene00017509	F16B4.7	F16B4.7	protein_coding	247.154	-1.24717	0.109151	3.1e-30	3.71e-28	V	1585710	1586089	+
WBGene00010212	fbxa-192	F57G4.8	protein_coding	62.7083	-1.24082	0.133661	1.64e-20	1.2e-18	V	17640671	17650527	-
WBGene00022441	Y110A2AL.4	Y110A2AL.4	protein_coding	389.512	-1.23315	0.0943933	5.29e-39	9.32e-37	II	2839303	2840386	+
WBGene00017537	F17A9.5	F17A9.5	protein_coding	564.202	-1.22774	0.087323	6.72e-45	1.56e-42	V	6110970	6112997	-
WBGene00086560	ZK355.8	ZK355.8	protein_coding	687.592	-1.2117	0.124628	2.42e-22	1.88e-20	II	2927803	2928141	+
WBGene00008396	D1086.9	D1086.9	protein_coding	358.043	-1.16651	0.176851	4.22e-11	1.4e-09	V	14104269	14106330	+
WBGene00008842	chil-28	F15A4.8	pseudogene	196.748	-1.16322	0.133098	2.34e-18	1.46e-16	II	12475513	12478917	-
WBGene00009339	F32G8.3	F32G8.3	protein_coding	99.1028	-1.15155	0.123188	8.94e-21	6.64e-19	V	10554442	10555339	-
WBGene00021737	Y50D4A.3	Y50D4A.3	pseudogene	15.7307	-1.1233	0.176778	2.09e-10	6.41e-09	V	1182805	1184644	-
WBGene00009486	F36G9.7	F36G9.7	protein_coding	84.7852	-1.11632	0.141169	2.62e-15	1.31e-13	V	15968417	15969753	-
WBGene00004932	sod-3	C08A9.1	protein_coding	465.162	-1.1056	0.09016	1.44e-34	2.03e-32	X	17092752	17094306	+
WBGene00015694	ugt-27	C10H11.5	protein_coding	398.761	-1.10382	0.088293	7.3e-36	1.12e-33	I	4724064	4726771	+
WBGene00044519	F59A7.11	F59A7.11	protein_coding	17.4927	-1.08257	0.176051	7.79e-10	2.19e-08	V	2013351	2013924	-
WBGene00011158	chil-16	R09D1.2	protein_coding	35.3304	-1.07947	0.16653	9.04e-11	2.88e-09	II	9440440	9441938	-
WBGene00020741	dlhd-1	T23F4.3	protein_coding	79.7553	-1.07597	0.127394	3.01e-17	1.72e-15	II	1169534	1172130	-
WBGene00021134	W10G11.1	W10G11.1	protein_coding	58.3261	-1.07561	0.166846	1.14e-10	3.58e-09	II	3559651	3560692	-
WBGene00019719	M01H9.3	M01H9.3	protein_coding	9618	-1.05574	0.0460108	1.63e-116	2.22e-113	IV	4468499	4477059	-
WBGene00219714	linc-3	K12D9.16	lincRNA	13.0191	-1.05543	0.175903	1.97e-09	5.23e-08	V	3012694	3013087	+
WBGene00021898	Y54G2A.36	Y54G2A.36	protein_coding	55.6624	-1.05079	0.130849	9.7e-16	4.98e-14	IV	2897693	2901651	+
WBGene00011596	T07G12.5	T07G12.5	protein_coding	40.7705	-1.04355	0.148383	2.02e-12	7.69e-11	IV	10541427	10545138	-
WBGene00015071	cest-30	B0238.7	protein_coding	68.8821	-1.03589	0.159611	8.58e-11	2.74e-09	V	5260331	5263099	-
WBGene00011018	R05A10.1	R05A10.1	protein_coding	959.794	-1.0041	0.0887639	1.14e-29	1.34e-27	IV	14182376	14190691	+
WBGene00021136	W10G11.3	W10G11.3	protein_coding	114.268	-1.00172	0.147441	1.09e-11	3.89e-10	II	3561748	3562519	-
WBGene00011245	R11D1.4	R11D1.4	protein_coding	27.6982	-1.00049	0.17327	7.73e-09	1.88e-07	V	12712975	12714220	-
WBGene00000008	aat-7	F54D12.3	protein_coding	24.431	-0.997238	0.171413	5.96e-09	1.48e-07	II	1386869	1391639	+
WBGene00011427	T04C12.1	T04C12.1	protein_coding	131.286	-0.993644	0.11685	1.84e-17	1.07e-15	V	11058639	11059269	-
WBGene00021135	W10G11.2	W10G11.2	protein_coding	99.5597	-0.992727	0.15005	3.69e-11	1.23e-09	II	3560807	3561661	-
WBGene00017374	ttr-41	F10G7.11	protein_coding	2395.82	-0.964272	0.0549358	5.67e-69	2.4e-66	II	4727327	4727869	-
WBGene00013973	asp-18	ZK384.3	protein_coding	149.117	-0.952334	0.174344	4.7e-08	1.01e-06	V	18730173	18731679	-
WBGene00000535	cpi-1	K08B4.6	protein_coding	442.606	-0.946363	0.0823815	1.52e-30	1.85e-28	IV	6092602	6093680	-
WBGene00019964	R08E5.4	R08E5.4	protein_coding	197.752	-0.93667	0.0957289	1.31e-22	1.04e-20	V	3768569	3769870	+
WBGene00011699	cyp-34A2	T10H4.11	protein_coding	1760.48	-0.935706	0.0793131	4.02e-32	5.23e-30	V	15288776	15291095	-
WBGene00018618	F48G7.7	F48G7.7	protein_coding	47.5665	-0.934723	0.172323	5.82e-08	1.22e-06	V	625673	626421	-
WBGene00008640	F10B5.3	F10B5.3	protein_coding	758.24	-0.93244	0.0994123	6.63e-21	4.94e-19	II	8147183	8150030	-
WBGene00021048	W05H9.1	W05H9.1	protein_coding	10389.3	-0.92806	0.0399736	3.08e-119	4.88e-116	X	6272088	6273768	+
WBGene00017779	gtr-1	F25E2.1	protein_coding	42.0767	-0.927527	0.164968	1.88e-08	4.31e-07	X	802777	804269	+
WBGene00015532	C06E4.3	C06E4.3	protein_coding	30.4017	-0.924489	0.169238	4.69e-08	1.01e-06	IV	7260874	7262138	+
WBGene00003473	mtl-1	K11G9.6	protein_coding	3119.74	-0.919359	0.0728629	1.69e-36	2.68e-34	V	6691370	6691863	-
WBGene00004131	tent-5	F55A12.9	protein_coding	5511.13	-0.915179	0.053898	1.16e-64	4.32e-62	I	5372850	5384508	-
WBGene00077692	C08E8.10	C08E8.10	protein_coding	49.7751	-0.907147	0.155275	5.15e-09	1.29e-07	V	18339014	18339907	-
WBGene00189961	Y54G2A.57	Y54G2A.57	protein_coding	3000.56	-0.904017	0.0616526	1.11e-48	3.02e-46	IV	2969939	2973466	+
WBGene00017465	F14F9.2	F14F9.2	protein_coding	2118.12	-0.902476	0.0900511	1.22e-23	1.02e-21	V	5144840	5145865	+
WBGene00017250	F08D12.7	F08D12.7	protein_coding	85.2694	-0.891613	0.12357	5.38e-13	2.23e-11	II	2767249	2769121	-
WBGene00014141	ZK899.2	ZK899.2	protein_coding	186.189	-0.889473	0.114034	6.19e-15	3.02e-13	X	9450224	9451994	-
WBGene00022497	Y119D3B.21	Y119D3B.21	protein_coding	2732.98	-0.88187	0.0687782	1.24e-37	2.12e-35	III	1214999	1215200	+
WBGene00008519	cyp-13B1	F02C12.5	protein_coding	503.424	-0.878913	0.0638675	4.34e-43	9.18e-41	X	13406673	13409643	-
WBGene00219308	W06G6.20	W06G6.20	protein_coding	94.5028	-0.877936	0.152142	7.9e-09	1.92e-07	V	16648031	16648367	-
WBGene00044201	H39E23.3	H39E23.3	protein_coding	266.62	-0.876526	0.176359	6.69e-07	1.16e-05	V	14107810	14110051	+
WBGene00001782	gst-34	Y1H11.1	protein_coding	32.7118	-0.874521	0.169871	2.63e-07	4.9e-06	II	15179905	15183239	-
WBGene00219298	F55H2.8	F55H2.8	protein_coding	68.2752	-0.87203	0.159456	4.53e-08	9.75e-07	III	9513868	9514588	+
WBGene00013060	Y51A2A.4	Y51A2A.4	protein_coding	369.855	-0.868863	0.0959675	1.38e-19	9.53e-18	V	18290941	18291348	+
WBGene00021978	Y58A7A.4	Y58A7A.4	protein_coding	10.7843	-0.846932	0.17656	1.61e-06	2.54e-05	V	5081987	5085007	-
WBGene00019648	K11D12.8	K11D12.8	protein_coding	127.943	-0.845868	0.0991727	1.47e-17	8.64e-16	V	5039454	5041001	-
WBGene00007397	C07A4.2	C07A4.2	protein_coding	142.107	-0.838796	0.138136	1.26e-09	3.42e-08	X	10172197	10174179	+
WBGene00002012	hsp-12.3	F38E11.1	protein_coding	105.076	-0.823952	0.115136	8.29e-13	3.35e-11	IV	9444790	9445507	-
WBGene00007516	gpx-5	C11E4.1	protein_coding	1151.49	-0.822243	0.042224	1.85e-84	1.26e-81	X	9584667	9586344	+
WBGene00219780	B0228.10	B0228.10	snoRNA	76.9492	-0.821525	0.129796	2.46e-10	7.4e-09	II	7745689	7745852	+
WBGene00008447	E01G4.5	E01G4.5	protein_coding	1087.43	-0.818251	0.0746503	5.88e-28	6.28e-26	II	13472400	13473995	+
WBGene00021977	Y58A7A.3	Y58A7A.3	protein_coding	159.83	-0.813016	0.116681	3.22e-12	1.2e-10	V	5077853	5080903	-
WBGene00012311	W06G6.9	W06G6.9	protein_coding	27.3265	-0.810692	0.169426	1.71e-06	2.68e-05	V	16645907	16646472	-
WBGene00013485	Y69H2.10	Y69H2.10	protein_coding	240.555	-0.809197	0.0820345	5.96e-23	4.82e-21	V	18670316	18684378	+
WBGene00001500	ftn-1	C54F6.14	protein_coding	336.309	-0.808525	0.0845921	1.2e-21	9.18e-20	V	7546467	7547579	-
WBGene00017621	txt-17	F20A1.10	protein_coding	1035.61	-0.803165	0.0756462	2.47e-26	2.41e-24	V	7052716	7053200	-
WBGene00022004	npr-22	Y59H11AL.1	protein_coding	150.213	-0.799146	0.109593	3.06e-13	1.28e-11	IV	8559431	8563161	+
WBGene00013351	Y59A8B.19	Y59A8B.19	protein_coding	30.0773	-0.797395	0.173669	4.4e-06	6.3205e-05	V	18007229	18007871	+
WBGene00009226	cyp-37B1	F28G4.1	protein_coding	95.7467	-0.796378	0.139965	1.27e-08	2.99e-07	V	16278115	16280616	+
WBGene00016877	C52D10.3	C52D10.3	protein_coding	262.259	-0.79555	0.0860608	2.37e-20	1.72e-18	IV	17176476	17189805	+
WBGene00021478	Y39H10A.1	Y39H10A.1	protein_coding	319.805	-0.793274	0.0742662	1.24e-26	1.25e-24	V	3767203	3767808	+
WBGene00015592	C08D8.1	C08D8.1	protein_coding	58.5937	-0.789869	0.137218	8.6e-09	2.08e-07	V	8345758	8349909	+
WBGene00011869	dod-6	T20G5.7	protein_coding	6409	-0.78203	0.0741511	5.28e-26	4.99e-24	III	10197715	10198352	+
WBGene00015061	cpna-2	B0228.4	protein_coding	9234.8	-0.778781	0.0419397	5.72e-77	3.3e-74	II	7724902	7752731	+
WBGene00010320	F59B10.4	F59B10.4	protein_coding	370.709	-0.777445	0.105382	1.61e-13	6.92e-12	II	10513812	10519117	-
WBGene00008889	F16D3.6	F16D3.6	protein_coding	23.7368	-0.775321	0.171767	6.368e-06	8.83e-05	I	8375489	8377578	+
WBGene00010128	F55G11.8	F55G11.8	protein_coding	32.9338	-0.772392	0.160384	1.47e-06	2.33e-05	IV	12962807	12964645	+
WBGene00001768	gst-20	Y48E1B.10	protein_coding	194.091	-0.77032	0.0917925	4.78e-17	2.67e-15	II	13608153	13609824	-
WBGene00271703	ZK1010.12	ZK1010.12	protein_coding	6.37658	-0.768373	0.169382	5.72e-06	8.05e-05	III	12991296	12992492	+
WBGene00016929	C54F6.12	C54F6.12	protein_coding	32.9927	-0.766688	0.159483	1.53e-06	2.42e-05	V	7536737	7538118	-
WBGene00010209	fbxa-191	F57G4.4	pseudogene	21.6247	-0.761146	0.17044	7.98e-06	0.000108581	V	17637981	17640042	-
WBGene00020343	acs-3	T08B1.6	protein_coding	510.196	-0.759711	0.082898	4.98e-20	3.52e-18	V	1969527	1974514	+
WBGene00010217	sre-31	F57G9.1	protein_coding	19.0609	-0.759032	0.173322	1.19e-05	0.000155038	II	12406821	12408817	-
WBGene00021137	W10G11.4	W10G11.4	pseudogene	41.2023	-0.758887	0.176129	1.64e-05	0.000207455	II	3562699	3563360	-
WBGene00235092	C54F6.17	C54F6.17	protein_coding	796.098	-0.758833	0.0822906	2.93e-20	2.11e-18	V	7527452	7528008	+
WBGene00012280	W05E10.1	W05E10.1	protein_coding	72.194	-0.757455	0.152861	7.23e-07	1.24e-05	V	11689412	11691691	-
WBGene00050974	Y6G8.9	Y6G8.9	pseudogene	31.1989	-0.755028	0.1642	4.26e-06	6.15e-05	V	17599977	17600872	+
WBGene00016915	idpp-11	C54D2.1	protein_coding	36.7311	-0.753352	0.161491	3.09e-06	4.61e-05	X	7842540	7845557	+
WBGene00044921	F53C11.9	F53C11.9	protein_coding	153.718	-0.752608	0.1269	3.02e-09	7.79e-08	V	13778014	13778592	+
WBGene00008792	F14D7.5	F14D7.5	protein_coding	140.636	-0.75219	0.114976	6.07e-11	1.97e-09	V	14299139	14299669	-
WBGene00014050	ZK666.12	ZK666.12	protein_coding	20.2992	-0.751523	0.175886	1.93e-05	0.000240052	II	10496211	10496703	+
WBGene00009028	F21H7.2	F21H7.2	protein_coding	79.4613	-0.745696	0.147459	4.26e-07	7.62e-06	V	16227120	16229996	-
WBGene00010501	K02C4.2	K02C4.2	protein_coding	200.839	-0.744703	0.10019	1.06e-13	4.61e-12	II	8075759	8076842	+
WBGene00011244	R11D1.3	R11D1.3	protein_coding	166.073	-0.743841	0.0984534	4.18e-14	1.89e-12	V	12711292	12712099	-
WBGene00007854	C31H5.1	C31H5.1	protein_coding	15.6027	-0.743477	0.176873	2.63e-05	0.000316565	I	9025778	9031232	+
WBGene00015230	tag-344	B0511.4	protein_coding	5.87788	-0.739682	0.167139	9.62e-06	0.000127989	I	10644244	10645617	+
WBGene00009033	F21H7.12	F21H7.12	protein_coding	35.0091	-0.738482	0.15768	2.82e-06	4.27e-05	V	16230164	16231043	+
WBGene00009166	F26F2.1	F26F2.1	protein_coding	180.802	-0.738452	0.147544	5.59e-07	9.81e-06	V	20559161	20561895	-
WBGene00009600	F40G12.5	F40G12.5	protein_coding	763.597	-0.738329	0.0669905	3.01e-28	3.3e-26	V	14269190	14270829	-
WBGene00008044	C40H1.9	C40H1.9	protein_coding	91.7988	-0.735063	0.143118	2.81e-07	5.19e-06	III	9319940	9321714	+
WBGene00020397	pcbd-1	T10B11.1	protein_coding	544.395	-0.733103	0.0846408	4.66e-18	2.84e-16	I	6951134	6951982	+
WBGene00010018	fbxa-69	F54B8.3	protein_coding	473.074	-0.731016	0.0698487	1.24e-25	1.14e-23	V	15814231	15815971	-
WBGene00015700	asp-9	C11D2.2	protein_coding	1536.74	-0.727854	0.125099	5.95e-09	1.48e-07	IV	6185888	6189324	+
WBGene00021158	Y4C6B.4	Y4C6B.4	protein_coding	218.833	-0.724058	0.0875975	1.39e-16	7.53e-15	IV	5326443	5329672	+
WBGene00077445	Y51A2A.12	Y51A2A.12	protein_coding	39.907	-0.723786	0.166487	1.38e-05	0.000176739	V	18292594	18292944	+
WBGene00304930	Y50E8A.22	Y50E8A.22	protein_coding	18.4051	-0.72361	0.177055	4.37e-05	0.000497701	V	14748910	14749087	-
WBGene00000222	atf-6	F45E6.2	protein_coding	1226.25	-0.723343	0.068142	2.53e-26	2.46e-24	X	12480947	12484904	+
WBGene00010031	F54B11.8	F54B11.8	protein_coding	19.6579	-0.716787	0.173927	3.7693e-05	0.000434635	X	13602222	13603926	-
WBGene00014192	nhr-246	ZK1037.4	protein_coding	13.3005	-0.716002	0.176679	5.07e-05	0.000567298	V	15316476	15318524	+
WBGene00008719	ttr-52	F11F1.7	protein_coding	29.8175	-0.714148	0.162941	1.17e-05	0.00015284	III	13404717	13405783	+
WBGene00045459	Y59A8B.26	Y59A8B.26	protein_coding	180.715	-0.709937	0.143197	7.13e-07	1.23e-05	V	18009979	18010837	-
WBGene00008230	pfk-1.2	C50F4.2	protein_coding	16.1155	-0.700393	0.173264	5.29e-05	0.000589819	V	9531800	9534537	+
WBGene00010291	F58H10.1	F58H10.1	protein_coding	119.378	-0.696029	0.112897	7.04e-10	2e-08	I	7755777	7756353	+
WBGene00016697	cyp-33C2	C45H4.17	protein_coding	21.6947	-0.695471	0.174075	6.46e-05	0.000706247	V	2183487	2186599	+
WBGene00007363	stdh-1	C06B3.4	protein_coding	1051.05	-0.695134	0.0657286	3.86e-26	3.71e-24	V	13906491	13908037	+
WBGene00017660	F21C10.11	F21C10.11	protein_coding	161.453	-0.694674	0.0974028	9.89e-13	3.96e-11	V	9123485	9123852	+
WBGene00008853	clec-101	F15D3.2	protein_coding	24.7535	-0.694274	0.175306	7.48e-05	0.00079994	I	11560619	11564387	-
WBGene00004259	pyr-1	D2085.1	protein_coding	13336.7	-0.693302	0.0585507	2.39e-32	3.14e-30	II	8651108	8658726	+
WBGene00000978	dhs-15	R05D8.10	protein_coding	48.5106	-0.692887	0.143322	1.33e-06	2.1398e-05	V	2768360	2769854	-
WBGene00008593	clec-227	F08H9.5	protein_coding	65.0315	-0.684089	0.153953	8.85e-06	0.000118763	V	14472528	14474374	+
WBGene00013971	scl-19	ZK384.1	protein_coding	31.7641	-0.682651	0.176448	0.000109354	0.00112524	V	18731990	18732772	+
WBGene00017618	F20A1.6	F20A1.6	protein_coding	411.378	-0.681562	0.0694835	1.03e-22	8.2e-21	V	7024594	7027155	-
WBGene00015088	B0252.3	B0252.3	protein_coding	436.338	-0.681203	0.064144	2.41e-26	2.36e-24	II	6902845	6907757	-
WBGene00015261	B0563.1	B0563.1	protein_coding	11.8508	-0.679793	0.176882	0.000121442	0.00123295	X	9171540	9172336	+
WBGene00008220	C50B6.7	C50B6.7	protein_coding	81.7757	-0.678867	0.126465	7.96e-08	1.63e-06	V	13322364	13324983	-
WBGene00012237	W04A8.2	W04A8.2	protein_coding	47.5092	-0.671465	0.144379	3.31e-06	4.9e-05	I	13840703	13841937	+
WBGene00006650	tts-1	F09E10.11	ncRNA	12815.4	-0.671418	0.0785866	1.3e-17	7.68e-16	X	1504130	1504841	-
WBGene00007765	C27B7.9	C27B7.9	protein_coding	995.289	-0.669727	0.0818403	2.76e-16	1.48e-14	IV	8915471	8916110	-
WBGene00015583	C08A9.3	C08A9.3	protein_coding	9.11417	-0.668527	0.169968	8.38e-05	0.000886775	X	17087881	17093299	-
WBGene00007410	C07B5.6	C07B5.6	protein_coding	38.5677	-0.666962	0.155584	1.8125e-05	0.000226873	X	9519018	9521751	+
WBGene00020946	W02D7.11	W02D7.11	protein_coding	225.881	-0.663727	0.175074	0.000149973	0.00148305	V	8302778	8304511	-
WBGene00045096	K01A6.7	K01A6.7	protein_coding	53.7464	-0.66366	0.146777	6.14e-06	8.56e-05	IV	11738246	11738567	-
WBGene00008091	C44F1.1	C44F1.1	protein_coding	771.909	-0.663517	0.122566	6.18e-08	1.29e-06	III	3760377	3765560	-
WBGene00007339	C05D12.1	C05D12.1	protein_coding	187.575	-0.659194	0.103973	2.3e-10	6.98e-09	II	11412252	11415772	-
WBGene00020386	dach-1	T09H2.1	protein_coding	769.752	-0.65878	0.0820117	9.53e-16	4.9e-14	V	3950022	3952097	+
WBGene00020157	T02B11.6	T02B11.6	protein_coding	22.0626	-0.658357	0.168574	9.405e-05	0.000982644	V	884877	889316	-
WBGene00044663	F26G1.10	F26G1.10	protein_coding	13.7268	-0.653853	0.176475	0.000211338	0.00200085	II	4774381	4774883	+
WBGene00017173	F02C9.2	F02C9.2	protein_coding	6.76795	-0.645105	0.170682	0.000157095	0.00154464	V	3133704	3137382	+
WBGene00000133	amt-1	C05E11.4	protein_coding	405.212	-0.644904	0.108951	3.23e-09	8.31e-08	X	4571436	4573914	+
WBGene00008538	sqrd-1	F02H6.5	protein_coding	402.659	-0.644483	0.108599	2.95e-09	7.62e-08	IV	14219870	14224440	+
WBGene00011429	T04C12.7	T04C12.7	protein_coding	286.19	-0.640327	0.0900495	1.15e-12	4.58e-11	V	11054126	11055296	+
WBGene00002016	hsp-16.2	Y46H3A.3	protein_coding	99.7551	-0.63995	0.122958	1.94e-07	3.72e-06	V	1804333	1804957	-
WBGene00044509	K07H8.12	K07H8.12	protein_coding	67.7032	-0.637848	0.127741	5.94e-07	1.04e-05	IV	8275412	8276709	-
WBGene00004183	prk-2	F45H7.4	protein_coding	287.218	-0.637485	0.115066	3.02e-08	6.72e-07	III	3363665	3370209	-
WBGene00219551	K07F5.21	K07F5.21	ncRNA	32.8108	-0.631065	0.167182	0.000160191	0.0015678	IV	9875695	9875916	+
WBGene00017724	F22F7.7	F22F7.7	protein_coding	545.843	-0.630172	0.11078	1.28e-08	3.01e-07	V	2131472	2140042	-
WBGene00020801	T25D10.4	T25D10.4	protein_coding	439.623	-0.629277	0.076111	1.36e-16	7.41e-15	II	6407534	6410281	-
WBGene00008389	D1086.2	D1086.2	protein_coding	133.431	-0.628994	0.108315	6.36e-09	1.57e-07	V	14096943	14098668	-
WBGene00018856	F55A4.4	F55A4.4	pseudogene	78.3286	-0.628226	0.125445	5.5e-07	9.69e-06	X	1024645	1025838	-
WBGene00014093	ZK829.1	ZK829.1	protein_coding	117.978	-0.627819	0.102602	9.42e-10	2.61e-08	IV	11940406	11942413	-
WBGene00016670	ilys-3	C45G7.3	protein_coding	43.6939	-0.627105	0.161166	9.98e-05	0.0010352	IV	2464455	2465443	+
WBGene00009626	F42A8.1	F42A8.1	protein_coding	759.26	-0.625191	0.1312	1.89e-06	2.93e-05	II	9341396	9346590	-
WBGene00001852	hil-1	C30G7.1	protein_coding	2806.35	-0.622592	0.0552093	1.71e-29	1.98e-27	V	14949776	14952799	+
WBGene00011129	R07H5.9	R07H5.9	protein_coding	29.7196	-0.621134	0.166546	0.000191862	0.00184175	IV	11207485	11209361	+
WBGene00009835	F47H4.2	F47H4.2	protein_coding	583.467	-0.620086	0.0658474	4.64e-21	3.49e-19	V	17353322	17360204	+
WBGene00020522	T15B7.10	T15B7.10	pseudogene	231.517	-0.618623	0.106029	5.4e-09	1.35e-07	V	6810420	6814961	+
WBGene00017118	E04A4.3	E04A4.3	pseudogene	30.4194	-0.617705	0.171228	0.000309156	0.00280496	IV	4730635	4732750	+
WBGene00017345	F10E7.3	F10E7.3	pseudogene	6.79035	-0.617448	0.163434	0.000158122	0.00155153	II	7124643	7125929	+
WBGene00003092	lys-3	Y22F5A.6	protein_coding	806.939	-0.617348	0.0882981	2.72e-12	1.02e-10	V	10282099	10283544	-
WBGene00001608	R07B1.8	R07B1.8	protein_coding	30.7786	-0.61666	0.156935	8.52e-05	0.000899605	X	9870631	9872654	-
WBGene00012572	Y37H2B.1	Y37H2B.1	pseudogene	28.1211	-0.616106	0.162473	0.000149412	0.00147904	V	18227036	18231455	-
WBGene00001107	dsl-5	F58B3.8	protein_coding	8.24084	-0.615468	0.175226	0.00044403	0.00385759	IV	11619362	11621009	-
WBGene00268213	C17B7.15	C17B7.15	protein_coding	26.0117	-0.613952	0.163641	0.00017556	0.00169554	V	3350176	3350967	+
WBGene00012437	nmy-3	Y11D7A.14	protein_coding	718.489	-0.613756	0.137294	7.81e-06	0.000106343	IV	9274478	9283113	+
WBGene00000872	cyk-1	F11H8.4	protein_coding	2452.03	-0.613161	0.042869	2.09e-46	5.3e-44	III	7023641	7029205	-
WBGene00007543	fipr-7	C12D8.16	protein_coding	61.7602	-0.609437	0.152156	6.19e-05	0.0006795	V	10229828	10230163	+
WBGene00021183	Y9C9A.16	Y9C9A.16	protein_coding	114.152	-0.607975	0.115327	1.35e-07	2.64e-06	IV	4973520	4976125	-
WBGene00015993	C18H7.1	C18H7.1	protein_coding	161.072	-0.606785	0.118981	3.4e-07	6.21e-06	IV	615543	620936	+
WBGene00010945	chil-13	M176.8	protein_coding	498.527	-0.605249	0.0791036	1.99e-14	9.3e-13	II	9436623	9438327	-
WBGene00002013	hsp-12.6	F38E11.2	protein_coding	301.531	-0.604913	0.110436	4.31e-08	9.33e-07	IV	9446228	9447228	-
WBGene00005958	srx-67	K07C6.10	protein_coding	8.33125	-0.603994	0.172282	0.000455175	0.00393823	V	3916779	3918538	+
WBGene00000786	cpr-6	C25B8.3	protein_coding	7135.97	-0.602966	0.0443824	4.87e-42	9.85e-40	X	6607206	6609045	+
WBGene00022500	lfi-1	ZC8.4	protein_coding	16914.7	-0.601974	0.0551697	1.02e-27	1.08e-25	X	4976829	4993242	+
WBGene00020063	R13D11.10	R13D11.10	protein_coding	28.782	-0.601888	0.173931	0.000539174	0.00455318	V	812808	813201	-
WBGene00000059	acr-20	R06A4.10	protein_coding	42.2489	-0.599928	0.142968	2.71e-05	0.000325568	II	14373830	14377896	-
WBGene00020473	lips-12	T13B5.6	protein_coding	16.0452	-0.596588	0.171174	0.000491644	0.00420217	II	1112183	1114233	-
WBGene00045455	F26G1.11	F26G1.11	protein_coding	42.8906	-0.596537	0.161865	0.000228338	0.00214536	II	4777136	4778104	+
WBGene00004062	pmp-5	T10H9.5	protein_coding	1104.67	-0.595787	0.0693083	8.24e-18	4.92e-16	V	6662190	6665813	-
WBGene00008454	E02A10.4	E02A10.4	protein_coding	94.7918	-0.594698	0.119455	6.41e-07	1.11e-05	V	12566015	12567950	-
WBGene00010614	cri-1	K07A1.7	protein_coding	815.274	-0.594472	0.0667631	5.38e-19	3.56e-17	I	9595275	9598363	-
WBGene00021368	best-20	Y37E11AR.1	protein_coding	10.1549	-0.593892	0.176761	0.000779819	0.00629213	IV	3756220	3759940	+
WBGene00001786	gst-38	F35E8.8	protein_coding	123.853	-0.593836	0.106984	2.85e-08	6.35e-07	V	15915161	15916070	-
WBGene00219605	linc-110	T09A5.22	lincRNA	31.4535	-0.592374	0.159907	0.000211819	0.00200401	II	7836074	7841128	-
WBGene00010174	F56H9.2	F56H9.2	protein_coding	4559.89	-0.589073	0.0798595	1.63e-13	6.95e-12	V	12637662	12638236	+
WBGene00015494	C05E11.3	C05E11.3	protein_coding	116.201	-0.58831	0.128728	4.87e-06	6.93e-05	X	4578240	4581727	+
WBGene00005000	spp-15	C48E7.10	protein_coding	102.821	-0.587183	0.120601	1.12e-06	1.83e-05	I	6249555	6250197	-
WBGene00015598	fbxa-163	C08E3.6	protein_coding	106.567	-0.586402	0.111272	1.36e-07	2.67e-06	II	1609251	1610730	-
WBGene00022346	pals-17	Y82E9BR.13	protein_coding	143.965	-0.585484	0.105361	2.75e-08	6.15e-07	III	1390449	1391852	-
WBGene00011960	oac-48	T23G4.4	protein_coding	32.9763	-0.583339	0.169452	0.000576353	0.00481796	IV	13673803	13677886	+
WBGene00009001	tyr-3	F21C3.2	protein_coding	875.986	-0.576973	0.0686009	4.08e-17	2.3e-15	I	7274281	7278573	-
WBGene00021587	clec-76	Y46C8AR.1	protein_coding	15.6686	-0.576817	0.177052	0.00112238	0.00857261	IV	3965245	3969193	+
WBGene00007858	C31H5.7	C31H5.7	protein_coding	19.7416	-0.571474	0.175656	0.00114044	0.00870009	I	9041319	9042007	+
WBGene00007472	chil-7	C08H9.13	protein_coding	56.9757	-0.56179	0.144438	0.000100459	0.00104046	II	9869455	9871172	-
WBGene00014030	glb-1	ZK637.13	protein_coding	118.996	-0.559987	0.0975839	9.55e-09	2.28e-07	III	8922398	8923290	-
WBGene00010424	lep-5	H36L18.2	lincRNA	2282.44	-0.559799	0.0405242	2.1e-43	4.65e-41	X	12652590	12653520	-
WBGene00086565	W06G6.17	W06G6.17	protein_coding	138.364	-0.556297	0.173757	0.0013668	0.010202	V	16644518	16645251	-
WBGene00003998	pgp-4	F42E11.1	protein_coding	189.511	-0.549971	0.107939	3.48e-07	6.34e-06	X	11357815	11364050	+
WBGene00020764	T24C12.1	T24C12.1	protein_coding	30.7446	-0.544275	0.157752	0.000560183	0.00469932	X	2199439	2201153	+
WBGene00022814	ZK742.4	ZK742.4	protein_coding	88.2518	-0.543536	0.115169	2.36e-06	3.6197e-05	V	7810227	7811792	-
WBGene00017507	F16B4.5	F16B4.5	protein_coding	244.122	-0.537792	0.0986486	4.99e-08	1.06e-06	V	1588427	1591787	+
WBGene00002058	ifd-2	F25E2.4	protein_coding	279.929	-0.537212	0.0841501	1.73e-10	5.31e-09	X	813853	815929	-
WBGene00017114	E03H12.7	E03H12.7	protein_coding	7.68795	-0.535881	0.16544	0.00119895	0.00908093	IV	4987706	4988631	-
WBGene00008297	cdr-3	C54D10.2	protein_coding	12.2351	-0.532956	0.172627	0.00201963	0.0142093	V	12416357	12417377	-
WBGene00012312	W06G6.10	W06G6.10	protein_coding	22.2195	-0.522964	0.177141	0.00315466	0.0207039	V	16646699	16647193	-
WBGene00006675	twk-22	T01B4.2	protein_coding	206.456	-0.504377	0.0966893	1.82e-07	3.52e-06	X	16306463	16314998	+
WBGene00015889	C17C3.3	C17C3.3	protein_coding	69.1991	-0.487541	0.147809	0.000972222	0.00759027	II	5561736	5563523	+
WBGene00007466	chil-2	C08H9.6	protein_coding	98.696	-0.483262	0.128744	0.000174277	0.00168569	II	9873263	9874608	-
WBGene00010716	lge-1	K09C8.4	protein_coding	36.8963	-0.481407	0.151166	0.00144941	0.0107427	X	10966550	10969901	+
WBGene00009464	F36D1.5	F36D1.5	protein_coding	11.5189	-0.478066	0.17259	0.00560654	0.0336817	I	11266069	11266474	+
WBGene00044901	Y41G9A.10	Y41G9A.10	protein_coding	313.026	-0.473055	0.0856205	3.29e-08	7.26e-07	X	2945802	2946558	-
WBGene00007541	fipr-4	C12D8.14	protein_coding	29.0228	-0.47057	0.166953	0.0048236	0.0296906	V	10228042	10228460	-
WBGene00119204	ZC116.5	ZC116.5	protein_coding	28.862	-0.46632	0.161977	0.00399031	0.0252728	V	12608092	12608957	-
WBGene00017836	F26F12.5	F26F12.5	protein_coding	28.3062	-0.464969	0.171596	0.00673489	0.0389596	V	5863961	5865185	-
WBGene00003731	nhx-3	C54F6.13	protein_coding	341.134	-0.461806	0.0820707	1.83e-08	4.22e-07	V	7540889	7545523	-
WBGene00009213	thn-1	F28D1.3	protein_coding	21.515	-0.455418	0.17539	0.00941513	0.0513273	IV	12380083	12380900	+
WBGene00019909	R06A10.1	R06A10.1	protein_coding	54.8195	-0.446959	0.134738	0.000909109	0.0071701	I	1077424	1088589	+
WBGene00005165	srg-7	C18F10.8	protein_coding	23.9134	-0.440361	0.173836	0.0113024	0.0596504	III	6266483	6268161	-
WBGene00015435	C04E12.5	C04E12.5	protein_coding	140.511	-0.438514	0.095488	4.38e-06	6.3e-05	V	3358566	3361093	+
WBGene00013753	Y113G7A.16	Y113G7A.16	protein_coding	40.2335	-0.4366	0.14772	0.00312062	0.0205286	V	20037586	20039447	+
WBGene00017761	idpp-13	F23H11.6	protein_coding	10.5407	-0.4292	0.17555	0.0144894	0.0726461	III	913199	916997	-
WBGene00007036	sod-5	ZK430.3	protein_coding	25.2247	-0.417513	0.176239	0.0178357	0.0859963	II	4417632	4419130	+
WBGene00022597	ZC395.5	ZC395.5	protein_coding	197.47	-0.415922	0.119462	0.000498383	0.0042501	III	5267847	5268581	+
WBGene00010791	sodh-2	K12G11.4	protein_coding	62.1054	-0.415688	0.140146	0.00301596	0.0199519	V	11889580	11891243	-
WBGene00009722	F45D3.2	F45D3.2	protein_coding	877.54	-0.404912	0.139242	0.00363778	0.0234142	V	12541038	12542977	+
WBGene00014150	ZK909.6	ZK909.6	protein_coding	70.3995	-0.390929	0.12754	0.00217557	0.0151454	I	14967300	14968540	+
WBGene00170307	21ur-14910	F26D12.64	piRNA	22.9348	-0.390808	0.167609	0.0197183	0.0930456	IV	5598376	5598397	+
WBGene00021081	pals-33	W08A12.4	protein_coding	169.257	-0.365624	0.118652	0.00205968	0.0144337	V	3673379	3676632	+
WBGene00019111	F59E11.5	F59E11.5	protein_coding	137.492	-0.35846	0.115755	0.00195681	0.013866	V	8995100	8996657	+
WBGene00043534	W02B12.13	W02B12.13	protein_coding	35.1481	-0.3515	0.164493	0.0326084	0.135431	II	11445272	11448969	+
WBGene00007462	ctsa-3.2	C08H9.1	protein_coding	85.125	-0.334982	0.127657	0.00868836	0.0480816	II	9875178	9877887	+
WBGene00020243	T05B4.12	T05B4.12	protein_coding	601.319	-0.329999	0.148713	0.0264848	0.115335	V	4123170	4126034	-
WBGene00077704	F12A10.9	F12A10.9	protein_coding	17.4569	-0.31344	0.174675	0.0727474	0.243661	II	5498688	5499153	+
WBGene00016923	C54F6.5	C54F6.5	protein_coding	67.9689	-0.302623	0.167375	0.0705986	0.238327	V	7529115	7529450	+
WBGene00000560	cnc-6	Y46E12A.1	protein_coding	496.521	-0.294109	0.145428	0.0431382	0.167193	III	1763521	1764902	+
WBGene00007809	C29F4.3	C29F4.3	protein_coding	18.3824	-0.278995	0.170934	0.102641	0.308069	IV	11222011	11223978	-
WBGene00020832	T26C12.2	T26C12.2	protein_coding	223.269	-0.270568	0.139793	0.0529303	0.194224	IV	3263765	3265757	-
WBGene00044620	bus-4	T22B11.2	protein_coding	22.654	-0.269577	0.170368	0.113577	0.329156	IV	4688268	4691936	+
WBGene00019968	R08F11.4	R08F11.4	protein_coding	46.3684	-0.267473	0.148585	0.0718389	0.241119	V	3803838	3805527	-
WBGene00007049	tag-191	C53A5.4	protein_coding	31.5815	-0.213209	0.164979	0.196238	0.466879	V	14534404	14536374	-
WBGene00086568	Y2H9A.6	Y2H9A.6	protein_coding	30.4604	-0.210854	0.176728	0.23283	0.512545	V	13443834	13445055	+
WBGene00020149	T01D1.4	T01D1.4	protein_coding	127.753	-0.205053	0.13457	0.127569	0.35531	II	176996	179093	-
WBGene00008841	phat-8	F15A4.6	protein_coding	118.107	-0.192184	0.117744	0.102635	0.308069	II	12471804	12473090	+
WBGene00012091	pals-29	T27E7.6	protein_coding	30.4986	-0.178511	0.169566	0.292456	0.580868	IV	14539684	14542617	-
WBGene00007544	fipr-6	C12D8.17	protein_coding	19.9562	-0.123123	0.176596	0.485675	0.747549	V	10231231	10231594	+
WBGene00017469	F14F9.6	F14F9.6	protein_coding	24.409	-0.0598888	0.169175	0.723335	0.888466	V	5146124	5146494	-
WBGene00004000	pgp-6	T21E8.1	protein_coding	175.8	-0.055633	0.128244	0.664431	0.858353	X	10871200	10877425	-
WBGene00009518	clec-166	F38A1.5	protein_coding	43.5382	-0.0034199	0.15219	0.982072	0.993191	IV	1249191	1251342	-

## Sheet: Up_no TIR1
WormBaseID	symbol	secondaryIdentifier	Feature	Mean_normalized_counts_over_all_samples	log2FC	SE_log2FC	p_value	p_Adj	Chr	Gene_start	Gene_end	Strand
WBGene00014160	ZK938.3	ZK938.3	protein_coding	166.659	3.51047	0.124374	2.8674e-175	1.4685e-171	II	9831520	9833955	-
WBGene00000785	cpr-5	W07B8.5	protein_coding	141.182	3.14875	0.146593	2.4201e-102	2.4234e-99	V	1132597	1134036	-
WBGene00003959	pcp-4	Y116F11B.3	protein_coding	75.6161	3.07522	0.137229	3.1842e-111	4.0388e-108	V	19822733	19831011	-
WBGene00007833	oac-6	C31A11.5	protein_coding	53.1832	3.03166	0.169073	6.74745e-72	3.05659e-69	V	16302716	16306159	+
WBGene00015756	C14C6.2	C14C6.2	protein_coding	52.5061	3.0085	0.161036	6.92041e-78	4.24735e-75	V	563133	564446	+
WBGene00011222	R10H10.3	R10H10.3	protein_coding	140.599	2.91045	0.114302	5.1048e-143	1.2141e-139	IV	10388504	10393294	+
WBGene00022610	ltah-1.2	ZC416.6	protein_coding	69.292	2.80734	0.151773	2.18357e-76	1.15401e-73	IV	3609217	3613072	-
WBGene00002273	lec-10	W01A11.4	protein_coding	75.7684	2.5467	0.13996	5.55818e-74	2.71153e-71	V	6488202	6489120	-
WBGene00008936	papl-1	F18E2.1	protein_coding	45.2298	2.5023	0.149855	1.35217e-62	4.67754e-60	V	12757564	12759760	-
WBGene00000215	asp-2	T18H9.2	protein_coding	617.879	2.4864	0.144582	2.79029e-66	1.08343e-63	V	9203076	9204734	+
WBGene00010745	dod-17	K10D11.1	protein_coding	16.7584	2.38289	0.174291	1.49417e-42	3.05678e-40	IV	12976302	12978343	+
WBGene00022858	ZK1193.2	ZK1193.2	protein_coding	159.788	2.37238	0.131846	2.18681e-72	1.01479e-69	X	406456	425635	-
WBGene00000782	cpr-2	F36D3.9	protein_coding	452.988	2.35954	0.177124	1.73805e-40	3.27407e-38	V	16532935	16534100	-
WBGene00003474	mtl-2	T08G5.10	protein_coding	36.3238	2.21864	0.1668	2.27767e-40	4.24852e-38	V	14018269	14018673	-
WBGene00007097	B0024.4	B0024.4	protein_coding	106.018	2.20595	0.176098	5.32456e-36	8.23619e-34	V	10297398	10298985	+
WBGene00020258	T05E7.1	T05E7.1	protein_coding	37.2235	2.20241	0.149333	3.15457e-49	9.23366e-47	I	6203973	6206927	+
WBGene00000781	cpr-1	C52E4.1	protein_coding	117.468	2.19006	0.151276	1.68587e-47	4.39388e-45	V	11975550	11976756	+
WBGene00007153	clec-41	B0365.6	protein_coding	349.026	2.17792	0.115116	7.89595e-80	5.00761e-77	V	13134902	13138101	-
WBGene00000219	asp-6	F21F8.7	protein_coding	1681.9	2.17749	0.16131	1.5895e-41	3.05473e-39	V	8267510	8268937	-
WBGene00014666	C05D12.3	C05D12.3	protein_coding	101.274	2.14458	0.146251	1.10053e-48	3.02041e-46	II	11425265	11432762	+
WBGene00010746	K10D11.2	K10D11.2	protein_coding	11.7641	2.13777	0.172701	3.41886e-35	5.04242e-33	IV	12978985	12981991	+
WBGene00006075	str-7	F22B8.5	protein_coding	104.762	2.1197	0.115955	1.18619e-74	6.09959e-72	V	16097823	16099541	-
WBGene00009394	clec-63	F35C5.6	protein_coding	5125.76	2.10776	0.0732756	5.9243e-182	5.6358e-178	II	12895637	12897446	+
WBGene00044696	F52E1.14	F52E1.14	protein_coding	35.9737	2.10744	0.159151	5.03661e-40	9.30355e-38	V	8383921	8384871	+
WBGene00010749	K10D11.5	K10D11.5	protein_coding	25.1011	2.07973	0.162913	2.54253e-37	4.24335e-35	IV	12989684	12991843	-
WBGene00016425	C34H4.2	C34H4.2	protein_coding	54.7846	2.04849	0.173718	4.28959e-32	5.55195e-30	IV	1553751	1555567	+
WBGene00014136	ZK896.5	ZK896.5	protein_coding	14.2301	2.0223	0.176039	1.5195e-30	1.84627e-28	IV	12876949	12879645	-
WBGene00020662	T21H3.1	T21H3.1	protein_coding	1040.54	2.01152	0.117771	2.09271e-65	7.9632e-63	V	1176723	1178864	+
WBGene00013643	Y105C5A.24	Y105C5A.24	protein_coding	14.1259	1.97636	0.176249	3.50317e-29	4.01513e-27	IV	15849874	15852905	+
WBGene00016061	hpo-15	C24G6.6	protein_coding	154.011	1.96434	0.106147	1.85122e-76	1.00632e-73	V	5509929	5513830	-
WBGene00008741	ctsa-1.2	F13D12.6	protein_coding	422.529	1.96351	0.112217	1.49651e-68	6.18968e-66	II	11739357	11742876	+
WBGene00000214	asp-1	Y39B6A.20	protein_coding	1255.48	1.94964	0.137342	9.76426e-46	2.41266e-43	V	19049561	19050752	-
WBGene00009192	asah-2	F27E5.1	protein_coding	236.048	1.94389	0.100379	1.50817e-83	9.89461e-81	II	10139589	10141406	+
WBGene00020981	W03D2.6	W03D2.6	pseudogene	56.3101	1.93991	0.158698	2.31678e-34	3.21744e-32	IV	4056585	4058243	-
WBGene00020813	T25G12.6	T25G12.6	protein_coding	33.3071	1.92804	0.153348	2.97386e-36	4.67609e-34	X	17225196	17230208	-
WBGene00008607	F09B12.3	F09B12.3	protein_coding	351.351	1.92316	0.0890772	2.2401e-103	2.3678e-100	X	15095342	15097954	-
WBGene00000784	cpr-4	F44C4.3	protein_coding	298.125	1.92111	0.156091	8.23602e-35	1.19617e-32	V	6614673	6615851	+
WBGene00017364	clec-7	F10G2.3	protein_coding	12.0161	1.92045	0.175019	5.165e-28	5.58348e-26	V	7328391	7330002	+
WBGene00010050	F54D5.4	F54D5.4	protein_coding	160.249	1.91884	0.113631	5.65252e-64	2.06817e-61	II	11569817	11571004	+
WBGene00018707	oac-31	F52F10.3	protein_coding	49.3993	1.91778	0.146151	2.46469e-39	4.46601e-37	V	1538353	1541886	-
WBGene00011803	T16G12.1	T16G12.1	protein_coding	64.8841	1.91024	0.173882	4.4703e-28	4.86011e-26	III	10040180	10049857	-
WBGene00009908	F49H6.5	F49H6.5	protein_coding	56.0663	1.90923	0.140591	5.26485e-42	1.05441e-39	V	17023240	17025527	+
WBGene00009347	F32H5.1	F32H5.1	protein_coding	218.631	1.89656	0.0958201	3.42686e-87	2.50767e-84	V	13356082	13358037	-
WBGene00019779	endu-2	M60.2	protein_coding	80.3293	1.88707	0.15232	3.00214e-35	4.46239e-33	X	8242300	8247869	+
WBGene00016004	C18H9.6	C18H9.6	protein_coding	169.431	1.88676	0.149369	1.41497e-36	2.28146e-34	II	6700656	6701625	-
WBGene00001570	gei-13	F58A4.11	protein_coding	133.624	1.88273	0.136202	1.84911e-43	4.13895e-41	III	9631993	9637116	-
WBGene00271815	spp-27	K04A8.21	protein_coding	77.8219	1.83854	0.152492	1.78847e-33	2.44802e-31	V	6556652	6557135	-
WBGene00011166	chil-22	R09D1.10	protein_coding	13.6322	1.82325	0.172489	4.09572e-26	3.91584e-24	II	9464467	9466195	-
WBGene00014138	clec-186	ZK896.7	protein_coding	75.0463	1.82145	0.139354	4.84438e-39	8.61394e-37	IV	12866108	12869080	+
WBGene00008495	F01D5.5	F01D5.5	protein_coding	46.1591	1.81455	0.171872	4.68709e-26	4.45883e-24	II	14001685	14002300	-
WBGene00021518	hpo-6	Y41D4B.16	protein_coding	273.702	1.80997	0.0991104	1.65725e-74	8.29757e-72	IV	1562183	1564076	+
WBGene00020989	W03D8.8	W03D8.8	protein_coding	48.3005	1.8076	0.157527	1.7638e-30	2.12393e-28	I	2791686	2794976	+
WBGene00004058	pmp-1	C44B7.8	protein_coding	167.182	1.80277	0.108377	3.94033e-62	1.33873e-59	II	6880703	6883754	-
WBGene00019273	H43E16.1	H43E16.1	protein_coding	90.8175	1.79759	0.146362	1.13494e-34	1.63586e-32	II	6674267	6679370	+
WBGene00012583	clec-4	Y38E10A.5	protein_coding	12.5526	1.78968	0.174622	1.19725e-24	1.0449e-22	II	12578330	12581113	-
WBGene00001819	haf-9	ZK484.2	protein_coding	271.199	1.78419	0.076355	9.2593e-121	1.6015e-117	I	6081781	6086006	+
WBGene00016424	C34H4.1	C34H4.1	protein_coding	90.5149	1.75641	0.145859	2.14205e-33	2.91104e-31	IV	1555578	1558065	+
WBGene00008486	ugt-44	F01D4.2	protein_coding	24.0039	1.73729	0.168692	7.15309e-25	6.32999e-23	IV	10469740	10471899	+
WBGene00008988	F20G2.5	F20G2.5	protein_coding	33.6937	1.71902	0.170161	5.398e-24	4.58493e-22	V	13771508	13773700	+
WBGene00022645	ZK6.11	ZK6.11	protein_coding	122.838	1.71568	0.148137	5.10446e-31	6.30632e-29	V	415869	417706	-
WBGene00009397	clec-66	F35C5.9	protein_coding	95.8281	1.7091	0.113955	7.56116e-51	2.35834e-48	II	12904397	12906644	+
WBGene00045416	Y37H2A.14	Y37H2A.14	protein_coding	75.6808	1.70171	0.172156	4.85116e-23	3.94437e-21	V	18143744	18144720	+
WBGene00017691	ilys-5	F22A3.6	protein_coding	21.9182	1.69628	0.176914	8.96384e-22	6.87686e-20	X	6533489	6536840	-
WBGene00007565	clec-48	C14A6.1	protein_coding	61.3217	1.69515	0.143045	2.1411e-32	2.82893e-30	V	18158025	18159614	+
WBGene00019617	ctsa-2	K10C2.1	protein_coding	3339.91	1.69214	0.0659961	5.4727e-145	1.4875e-141	X	6421035	6430610	-
WBGene00008123	ent-4	C47A4.2	protein_coding	27.5191	1.69128	0.160616	6.28815e-26	5.86462e-24	IV	13726929	13732829	+
WBGene00003957	pcp-2	F23B2.12	protein_coding	50.3265	1.68096	0.143102	7.35349e-32	9.32716e-30	IV	9160587	9165127	-
WBGene00009515	clec-170	F38A1.1	protein_coding	13.1524	1.67477	0.176489	2.32446e-21	1.76901e-19	IV	1266865	1274425	+
WBGene00008634	F10A3.4	F10A3.4	protein_coding	10.2738	1.65455	0.176289	6.26556e-21	4.69325e-19	V	16149104	16151899	+
WBGene00022644	dod-19	ZK6.10	protein_coding	363.63	1.64653	0.16349	7.41498e-24	6.2701e-22	V	411781	414759	-
WBGene00000084	aex-1	D2030.10	protein_coding	61.2006	1.64647	0.14175	3.44448e-31	4.3115e-29	I	7602306	7608245	+
WBGene00020128	R193.2	R193.2	protein_coding	515.142	1.63621	0.110543	1.43185e-49	4.25661e-47	X	1132992	1148585	-
WBGene00007533	cbl-1	C12C8.2	protein_coding	30.5726	1.62381	0.160579	4.87605e-24	4.1789e-22	I	9327856	9330928	+
WBGene00012947	Y47H9C.1	Y47H9C.1	protein_coding	309.537	1.60687	0.161046	1.90802e-23	1.56474e-21	I	11830984	11833183	-
WBGene00009971	F53C11.1	F53C11.1	protein_coding	85.441	1.58421	0.131961	3.33758e-33	4.50361e-31	V	13775795	13777772	+
WBGene00000218	asp-5	F21F8.3	protein_coding	1297.7	1.57339	0.0640432	2.7984e-133	5.9159e-130	V	8272384	8274044	+
WBGene00004999	spp-14	K09F5.3	protein_coding	374.907	1.57266	0.0940579	9.34731e-63	3.29337e-60	X	7725978	7726383	+
WBGene00008492	F01D5.1	F01D5.1	protein_coding	37.5726	1.57231	0.157466	1.77114e-23	1.46512e-21	II	13996957	13997581	-
WBGene00008602	oac-14	F09B9.1	protein_coding	484.309	1.57114	0.146677	8.98711e-27	9.24264e-25	X	10139371	10142013	-
WBGene00009877	F49C12.7	F49C12.7	protein_coding	57.2609	1.5562	0.147647	5.64982e-26	5.29524e-24	IV	9308830	9312927	-
WBGene00009395	clec-64	F35C5.7	protein_coding	9.00781	1.54333	0.173648	6.23952e-19	4.10772e-17	II	12898241	12900439	+
WBGene00019682	K12H4.7	K12H4.7	protein_coding	115.086	1.53898	0.173332	6.75696e-19	4.4178e-17	III	8048449	8051081	-
WBGene00008799	F14E5.1	F14E5.1	protein_coding	20.2874	1.53843	0.175575	1.91432e-18	1.21003e-16	II	8417617	8419826	+
WBGene00020938	clec-218	W02D7.2	protein_coding	27.2739	1.53069	0.171418	4.27761e-19	2.85565e-17	V	8307941	8310766	+
WBGene00007807	C29F3.7	C29F3.7	protein_coding	151.619	1.48711	0.106672	3.57171e-44	8.08992e-42	V	15354900	15357571	+
WBGene00017613	F20A1.1	F20A1.1	protein_coding	184.337	1.47695	0.101557	6.46209e-48	1.70761e-45	V	7051714	7052179	+
WBGene00018731	F53A9.8	F53A9.8	protein_coding	113.65	1.46754	0.103398	1.01137e-45	2.46697e-43	X	8718640	8718904	-
WBGene00194769	Y32B12C.5	Y32B12C.5	pseudogene	41.8076	1.44149	0.161641	4.75331e-19	3.16211e-17	V	16603528	16610952	-
WBGene00010904	ugt-62	M88.1	protein_coding	162.821	1.43885	0.102301	6.24658e-45	1.46725e-42	III	4537280	4540623	-
WBGene00004988	spp-3	T08A9.7	protein_coding	153.251	1.43667	0.0976569	5.44484e-49	1.5696e-46	X	7314968	7315353	-
WBGene00008944	F19B2.5	F19B2.5	protein_coding	68.475	1.42086	0.159979	6.59658e-19	4.32781e-17	V	20162614	20164165	-
WBGene00016219	pals-24	C29F9.4	protein_coding	59.5809	1.41748	0.159663	6.80911e-19	4.43664e-17	III	120434	124690	+
WBGene00016048	C24B9.3	C24B9.3	protein_coding	46.8155	1.41651	0.162261	2.55116e-18	1.59142e-16	V	2706965	2711599	-
WBGene00017501	pud-3	F15E11.15	protein_coding	40.3243	1.41556	0.177106	1.3201e-15	6.71556e-14	V	2324633	2325152	-
WBGene00011330	T01D3.6	T01D3.6	protein_coding	811.968	1.4122	0.104297	9.06273e-42	1.75946e-39	V	13716823	13720414	+
WBGene00019213	H20E11.1	H20E11.1	protein_coding	19.3787	1.41033	0.177019	1.62475e-15	8.22139e-14	IV	6830144	6833464	+
WBGene00045394	ZK813.7	ZK813.7	protein_coding	20.7844	1.40958	0.172465	3.00481e-16	1.60588e-14	X	3444813	3445197	+
WBGene00022642	lipl-5	ZK6.7	protein_coding	387.874	1.39913	0.114041	1.33455e-34	1.89486e-32	V	385745	387740	+
WBGene00000216	asp-3	H22K11.1	protein_coding	1433.08	1.39489	0.109181	2.23351e-37	3.7606e-35	X	6791063	6792709	+
WBGene00013874	cest-2.2	ZC376.2	protein_coding	32.5604	1.39303	0.161347	5.93774e-18	3.57504e-16	V	14171638	14175355	-
WBGene00019932	R07C12.2	R07C12.2	pseudogene	248	1.38494	0.119525	4.79466e-31	5.9623e-29	IV	4148140	4150055	+
WBGene00006757	unc-18	F27D9.1	protein_coding	2305.74	1.38431	0.0393996	1.9688e-270	3.7459e-266	X	7682895	7686037	+
WBGene00009215	thn-2	F28D1.5	protein_coding	38.1092	1.37995	0.176532	5.41048e-15	2.67376e-13	IV	12383169	12383974	+
WBGene00021339	Y34F4.4	Y34F4.4	protein_coding	58.7459	1.37634	0.147728	1.20052e-20	8.87756e-19	III	1023220	1026361	-
WBGene00008647	F10C2.7	F10C2.7	protein_coding	171.412	1.37534	0.172726	1.68576e-15	8.50749e-14	V	12053897	12056428	+
WBGene00012529	Y32F6A.4	Y32F6A.4	protein_coding	150.1	1.36714	0.134661	3.2312e-24	2.7944e-22	V	10428720	10434067	-
WBGene00009396	clec-65	F35C5.8	protein_coding	511.582	1.35114	0.0856295	4.34917e-56	1.42668e-53	II	12901324	12903336	+
WBGene00008584	irg-4	F08G5.6	protein_coding	92.5508	1.34662	0.176964	2.75018e-14	1.26084e-12	IV	12435832	12438236	+
WBGene00019105	asp-8	F59D6.3	protein_coding	6.6854	1.34055	0.17091	4.37932e-15	2.18118e-13	V	3024548	3027931	+
WBGene00008477	clec-17	E03H4.10	protein_coding	44.6083	1.34006	0.171852	6.30133e-15	3.06622e-13	I	12430027	12431500	-
WBGene00019563	K09C6.9	K09C6.9	protein_coding	20.0893	1.3366	0.1659	7.84089e-16	4.06487e-14	V	853435	855066	-
WBGene00006404	tag-10	C31C9.1	protein_coding	374.457	1.33514	0.0641726	3.86818e-96	3.19983e-93	II	13632583	13636998	+
WBGene00016218	pals-23	C29F9.3	protein_coding	86.4083	1.324	0.1518	2.73295e-18	1.69925e-16	III	124777	127971	+
WBGene00017322	clec-160	F09G8.8	protein_coding	36.0091	1.31981	0.151956	3.77136e-18	2.32213e-16	III	8272955	8275971	-
WBGene00010411	H25K10.1	H25K10.1	protein_coding	11.993	1.319	0.176169	7.03788e-14	3.12127e-12	IV	16202373	16205464	+
WBGene00004003	pgp-9	C47A10.1	protein_coding	167.959	1.31839	0.127035	3.1178e-25	2.79808e-23	V	17755891	17764751	+
WBGene00010204	cpr-9	F57F5.1	protein_coding	328.184	1.31625	0.117422	3.66028e-29	4.17009e-27	V	12003052	12004584	+
WBGene00012445	Y16B4A.2	Y16B4A.2	protein_coding	1947.05	1.31552	0.0598447	4.2662e-107	4.7746e-104	X	14761923	14771851	-
WBGene00008199	C49C3.9	C49C3.9	protein_coding	106.106	1.3143	0.135027	2.16877e-22	1.70509e-20	IV	17339639	17342314	-
WBGene00001770	gst-22	F21H7.1	protein_coding	10.6857	1.31037	0.175222	7.52666e-14	3.32256e-12	V	16231031	16232282	-
WBGene00009048	cth-1	F22B8.6	protein_coding	296.556	1.30801	0.0972934	3.34017e-41	6.355e-39	V	16100679	16102750	+
WBGene00008560	pho-13	F07H5.9	protein_coding	23.2981	1.3036	0.16856	1.04423e-14	4.97932e-13	II	8804834	8807021	-
WBGene00011397	T03E6.8	T03E6.8	protein_coding	35.9073	1.29698	0.146416	8.12963e-19	5.26103e-17	V	16600841	16603202	-
WBGene00007479	C09F9.2	C09F9.2	protein_coding	220.472	1.29501	0.155502	8.22559e-17	4.56269e-15	II	14705514	14713240	+
WBGene00001075	dpy-14	H27M09.4	protein_coding	14.4662	1.28585	0.161234	1.52343e-15	7.72929e-14	I	6843588	6845142	+
WBGene00017592	F19C7.2	F19C7.2	protein_coding	251.681	1.27406	0.0858019	7.07944e-50	2.13799e-47	IV	4599953	4602778	+
WBGene00044455	F23F12.13	F23F12.13	protein_coding	13.1385	1.27358	0.176204	4.90622e-13	2.04706e-11	III	6495672	6498213	+
WBGene00011190	swt-6	R10D12.9	protein_coding	97.0957	1.26835	0.122675	4.68746e-25	4.16746e-23	V	13954355	13956176	+
WBGene00002271	lec-8	R07B1.10	protein_coding	215.209	1.26705	0.113172	4.27418e-29	4.84051e-27	X	9850570	9851336	+
WBGene00000783	cpr-3	T10H4.12	protein_coding	388.988	1.2637	0.085986	6.77741e-49	1.92458e-46	V	15296833	15298700	-
WBGene00009857	clec-28	F49A5.5	protein_coding	4.19815	1.25738	0.15137	9.84417e-17	5.41316e-15	V	16865703	16867293	+
WBGene00007331	pho-11	C05C10.4	protein_coding	870.278	1.25692	0.0912439	3.58303e-43	7.74667e-41	II	9931848	9934431	+
WBGene00010659	K08D8.5	K08D8.5	protein_coding	6.61674	1.24822	0.167658	9.68987e-14	4.22843e-12	IV	12910646	12912129	-
WBGene00019515	ugt-19	K08B4.3	protein_coding	69.3493	1.23073	0.142791	6.74726e-18	4.04963e-16	IV	6076685	6079952	-
WBGene00019089	clec-206	F59A7.1	protein_coding	6.95359	1.22956	0.159119	1.09849e-14	5.21195e-13	V	2000417	2004329	-
WBGene00003995	pgp-1	K08E7.9	protein_coding	112.292	1.22941	0.122184	8.14075e-24	6.85336e-22	IV	12591703	12599169	-
WBGene00010340	slcf-1	F59F5.1	protein_coding	26.7438	1.22445	0.166458	1.89629e-13	8.0713e-12	X	10529293	10533040	+
WBGene00017678	asp-12	F21F8.4	protein_coding	34.7797	1.22271	0.167544	2.92489e-13	1.2339e-11	V	8269209	8272056	+
WBGene00011741	T12G3.6	T12G3.6	protein_coding	13.0892	1.21974	0.172106	1.36933e-12	5.39396e-11	IV	12030050	12031271	-
WBGene00044783	T26H5.10	T26H5.10	protein_coding	8.11663	1.21553	0.173799	2.67435e-12	1.00558e-10	V	15443329	15443808	-
WBGene00000618	col-41	T10B10.1	protein_coding	38.3386	1.21199	0.171462	1.56569e-12	6.09179e-11	X	15175031	15176481	-
WBGene00009035	gfat-2	F22B3.4	protein_coding	140.833	1.21176	0.17138	1.54241e-12	6.01919e-11	IV	11410227	11413002	+
WBGene00012699	Y39B6A.41	Y39B6A.41	protein_coding	15.1583	1.20925	0.176831	8.00659e-12	2.87965e-10	V	18970499	18977976	-
WBGene00010657	K08D8.3	K08D8.3	protein_coding	14.775	1.20914	0.175118	5.03018e-12	1.83341e-10	IV	12903784	12906659	-
WBGene00003090	lys-1	Y22F5A.4	protein_coding	510.615	1.2077	0.0963731	5.02263e-36	7.83284e-34	V	10277903	10279056	+
WBGene00022326	fbxa-14	Y82E9BL.10	protein_coding	18.3249	1.20698	0.176573	8.16857e-12	2.93236e-10	III	1322123	1324613	-
WBGene00006366	sym-1	C44H4.3	protein_coding	134.71	1.20678	0.142723	2.78078e-17	1.5984e-15	X	14581621	14584378	+
WBGene00012782	Y43C5A.2	Y43C5A.2	protein_coding	1071.64	1.20362	0.0569408	3.5506e-99	3.21684e-96	IV	10269882	10272701	+
WBGene00014199	ZK1053.4	ZK1053.4	protein_coding	7.67097	1.19601	0.159938	7.54805e-14	3.32429e-12	I	13241654	13244730	+
WBGene00009429	irg-5	F35E12.5	protein_coding	587.786	1.1956	0.168682	1.36186e-12	5.37569e-11	V	13737009	13738474	-
WBGene00019957	R08E3.1	R08E3.1	protein_coding	2327.8	1.19338	0.0537444	3.0902e-109	3.6747e-106	X	4822646	4834885	+
WBGene00013035	Y49E10.16	Y49E10.16	protein_coding	136.312	1.19231	0.0928399	9.45542e-38	1.63544e-35	III	12430508	12433866	+
WBGene00012664	Y39B6A.1	Y39B6A.1	protein_coding	153.012	1.19	0.172974	5.9997e-12	2.17429e-10	V	19201015	19203607	-
WBGene00016029	elf-1	C24A1.2	protein_coding	61.0673	1.18912	0.13564	1.83949e-18	1.1705e-16	III	689168	715822	+
WBGene00000928	dao-2	M03A1.7	protein_coding	87.6669	1.18564	0.168125	1.7618e-12	6.78541e-11	II	4562949	4563461	+
WBGene00206354	F27E5.9	F27E5.9	protein_coding	9.64403	1.18065	0.175524	1.73863e-11	6.02535e-10	II	10134944	10135825	+
WBGene00020774	T24E12.5	T24E12.5	protein_coding	45.3711	1.17663	0.175406	1.97245e-11	6.79853e-10	II	3753897	3757428	+
WBGene00002130	inx-8	ZK792.2	protein_coding	15.6307	1.17596	0.176742	2.86104e-11	9.73777e-10	IV	11673842	11675635	+
WBGene00000665	col-90	C29E4.1	protein_coding	39.5258	1.17278	0.176445	2.99668e-11	1.01812e-09	III	7948837	7950068	+
WBGene00010234	ttr-50	F58B3.9	protein_coding	8.80394	1.1624	0.151927	1.99365e-14	9.29685e-13	IV	11640046	11641015	-
WBGene00020256	T05C3.6	T05C3.6	protein_coding	27.3645	1.15962	0.162927	1.09981e-12	4.39601e-11	V	5490444	5493646	+
WBGene00015828	math-14	C16C4.4	protein_coding	15.0071	1.15926	0.175896	4.37953e-11	1.44913e-09	II	1869419	1870805	+
WBGene00044302	F28E10.5	F28E10.5	pseudogene	9.8628	1.15912	0.176754	5.46058e-11	1.78818e-09	IV	4594131	4596678	+
WBGene00005002	spp-17	C54G6.5	protein_coding	14.5958	1.15747	0.174901	3.64408e-11	1.21636e-09	I	1016404	1017176	+
WBGene00044469	clec-173	T26C12.6	protein_coding	119.809	1.15111	0.139412	1.4956e-16	8.0839e-15	IV	3266403	3267681	-
WBGene00008891	clec-42	F16H6.1	protein_coding	20.4267	1.14533	0.177078	9.93509e-11	3.13995e-09	V	18191411	18194168	+
WBGene00020589	T19H12.3	T19H12.3	protein_coding	32.6831	1.14442	0.158992	6.10996e-13	2.50906e-11	V	4885671	4886809	+
WBGene00021520	Y41D4B.18	Y41D4B.18	pseudogene	21.9589	1.13461	0.174045	7.07581e-11	2.27791e-09	IV	1558052	1559633	+
WBGene00044073	tag-244	C34H4.3	protein_coding	21.087	1.13457	0.163968	4.53307e-12	1.66178e-10	IV	1550877	1553119	+
WBGene00001068	dpy-6	F16F9.2	protein_coding	267.388	1.13402	0.0950225	7.8455e-33	1.05119e-30	X	8450380	8455640	-
WBGene00001069	dpy-7	F46C8.6	protein_coding	18.2517	1.12694	0.177008	1.93238e-10	5.9299e-09	X	7536466	7537792	-
WBGene00001914	his-40	K03A1.1	protein_coding	19.2987	1.1268	0.174625	1.09878e-10	3.44974e-09	X	7310109	7310520	+
WBGene00011979	sysm-1	T24B8.5	protein_coding	9.64341	1.11761	0.175049	1.71851e-10	5.29926e-09	II	9082625	9083193	-
WBGene00011487	T05E12.6	T05E12.6	protein_coding	138.595	1.11725	0.11861	4.53103e-21	3.42093e-19	V	17085001	17089442	-
WBGene00019058	F58F9.4	F58F9.4	protein_coding	10.9168	1.11641	0.17689	2.76683e-10	8.27699e-09	IV	6231022	6232607	+
WBGene00007973	C36B1.6	C36B1.6	protein_coding	30.2916	1.11552	0.164939	1.3498e-11	4.74702e-10	I	8732218	8733434	+
WBGene00007220	C01B9.1	C01B9.1	protein_coding	47.8218	1.11128	0.157736	1.85211e-12	7.10449e-11	II	13771574	13779024	+
WBGene00017466	F14F9.3	F14F9.3	protein_coding	43.357	1.10961	0.163824	1.25978e-11	4.44686e-10	V	5138218	5141555	+
WBGene00001158	ech-9	F01G10.3	protein_coding	13.1378	1.10941	0.163363	1.1131e-11	3.9659e-10	IV	10233309	10235329	-
WBGene00004219	ptr-4	C45B2.7	protein_coding	72.9622	1.10871	0.149755	1.32626e-13	5.74793e-12	X	6060757	6065986	-
WBGene00009883	nspg-11	F49C12.14	protein_coding	18.2377	1.10801	0.175777	2.90966e-10	8.67699e-09	IV	9322488	9324089	-
WBGene00007867	C32H11.4	C32H11.4	protein_coding	5.54441	1.10782	0.158873	3.10289e-12	1.15825e-10	IV	12921263	12923296	+
WBGene00009237	F28H7.3	F28H7.3	protein_coding	6.664	1.102	0.162605	1.22558e-11	4.33418e-10	V	10749604	10750788	-
WBGene00021321	nspg-12	Y34B4A.5	protein_coding	15.9417	1.1013	0.177063	4.97736e-10	1.44359e-08	X	5257298	5258384	+
WBGene00017093	E02C12.8	E02C12.8	protein_coding	7.72079	1.09954	0.162045	1.15758e-11	4.10899e-10	V	9371572	9373613	-
WBGene00003091	lys-2	Y22F5A.5	protein_coding	108.003	1.09889	0.141928	9.74397e-15	4.65801e-13	V	10280306	10281474	-
WBGene00008707	epic-1	F11E6.3	protein_coding	220.188	1.09699	0.177054	5.79952e-10	1.66679e-08	IV	17470513	17471920	-
WBGene00004374	rme-2	T11F8.3	protein_coding	233.784	1.09603	0.171267	1.55836e-10	4.82103e-09	IV	5470025	5473174	+
WBGene00012683	asp-17	Y39B6A.24	protein_coding	4.83362	1.09273	0.154696	1.6213e-12	6.29529e-11	V	19035722	19037322	-
WBGene00008793	F14D7.6	F14D7.6	protein_coding	25.0352	1.08975	0.173882	3.67673e-10	1.08455e-08	V	14301412	14306446	+
WBGene00044107	F58G6.9	F58G6.9	protein_coding	15.3653	1.08786	0.176087	6.49244e-10	1.84918e-08	IV	9651393	9652480	+
WBGene00007857	C31H5.6	C31H5.6	protein_coding	139.34	1.08779	0.120756	2.09504e-19	1.43382e-17	I	9043320	9046575	-
WBGene00010808	sepa-1	M01E5.6	protein_coding	6.51348	1.0876	0.145636	8.14744e-14	3.57173e-12	I	13298203	13300716	-
WBGene00019803	PDB1.1	PDB1.1	protein_coding	64.5699	1.08582	0.135408	1.06723e-15	5.45835e-14	X	7556787	7559085	-
WBGene00003093	lys-4	F58B3.1	protein_coding	14.3365	1.08526	0.176914	8.54902e-10	2.39197e-08	IV	11621428	11623174	-
WBGene00009393	clec-62	F35C5.5	protein_coding	362.797	1.08424	0.0992822	9.16599e-28	9.74258e-26	II	12893061	12895128	-
WBGene00044206	T26H5.9	T26H5.9	protein_coding	60.6003	1.08334	0.152238	1.1101e-12	4.42784e-11	V	15444915	15445420	+
WBGene00015768	C14C11.4	C14C11.4	protein_coding	14.3566	1.07611	0.176738	1.13808e-09	3.09773e-08	V	5647609	5651040	+
WBGene00020155	T02B11.3	T02B11.3	protein_coding	456.982	1.07561	0.0617347	5.50964e-68	2.23035e-65	V	865073	866829	-
WBGene00011852	clec-26	T20B3.12	protein_coding	9.2234	1.07437	0.173023	5.31865e-10	1.53555e-08	V	16848610	16850199	+
WBGene00016450	clec-5	C35D10.14	protein_coding	22.1577	1.07223	0.176919	1.35648e-09	3.64526e-08	III	4881887	4883606	-
WBGene00011076	scav-5	R07B1.3	protein_coding	56.8065	1.06897	0.145248	1.84429e-13	7.86759e-12	X	9858364	9861738	+
WBGene00012308	oac-53	W06G6.1	protein_coding	4.73612	1.06375	0.157063	1.26363e-11	4.45219e-10	V	16623856	16627970	-
WBGene00004076	pod-2	W09B6.1	protein_coding	13786.1	1.06355	0.0610981	7.26938e-68	2.8814e-65	II	1136784	1152705	+
WBGene00014097	ZK829.9	ZK829.9	protein_coding	12.5286	1.06335	0.167996	2.45809e-10	7.39847e-09	IV	11970533	11972789	+
WBGene00015083	egg-1	B0244.8	protein_coding	91.4969	1.06249	0.17637	1.69937e-09	4.54743e-08	III	5728179	5730159	+
WBGene00015052	clec-52	B0218.8	protein_coding	31.26	1.06092	0.156482	1.20362e-11	4.26443e-10	IV	8167163	8168760	-
WBGene00001399	fat-7	F10D2.9	protein_coding	6.27054	1.05949	0.165385	1.49198e-10	4.63073e-09	V	7151352	7153146	-
WBGene00006886	vap-1	F11C7.3	protein_coding	17.3961	1.05646	0.174166	1.3128e-09	3.53329e-08	X	17393938	17396556	-
WBGene00018645	F49F1.5	F49F1.5	protein_coding	12.1432	1.05267	0.176483	2.45035e-09	6.42152e-08	IV	4119459	4120415	-
WBGene00012727	Y39G8B.7	Y39G8B.7	protein_coding	64.9172	1.05155	0.176706	2.66745e-09	6.96171e-08	II	13994409	13995034	-
WBGene00015609	math-4	C08F1.5	protein_coding	64.8363	1.04792	0.135586	1.08562e-14	5.16376e-13	II	1778771	1782574	-
WBGene00005018	sqt-3	F23H12.4	protein_coding	142.089	1.04757	0.145689	6.45992e-13	2.63183e-11	V	12352744	12354320	+
WBGene00014135	ZK896.4	ZK896.4	protein_coding	14.8683	1.0453	0.176509	3.17953e-09	8.17482e-08	IV	12880606	12883290	-
WBGene00011063	cpg-3	R06C7.4	protein_coding	62.3007	1.04408	0.174907	2.38246e-09	6.26086e-08	I	7244936	7246295	+
WBGene00016845	C50F7.5	C50F7.5	protein_coding	349.045	1.044	0.174049	1.99363e-09	5.2755e-08	IV	7726718	7727639	+
WBGene00019989	R09F10.8	R09F10.8	protein_coding	11.946	1.04248	0.174609	2.36754e-09	6.23026e-08	X	8325106	8326451	-
WBGene00018823	F54E2.1	F54E2.1	protein_coding	442.811	1.04174	0.0984058	3.4538e-26	3.33564e-24	V	2810397	2812017	+
WBGene00000176	aqp-8	K02G10.7	protein_coding	89.827	1.04104	0.119948	3.98993e-18	2.44879e-16	X	4702166	4704977	-
WBGene00002067	ifp-1	C43C3.1	protein_coding	306.766	1.04077	0.0901895	8.3148e-31	1.02063e-28	X	9675872	9680169	-
WBGene00021262	fbxa-74	Y22D7AR.9	protein_coding	29.0779	1.03931	0.169236	8.19117e-10	2.302e-08	III	1696951	1698986	-
WBGene00206536	C14A6.16	C14A6.16	pseudogene	3.85613	1.0393	0.149049	3.10473e-12	1.15825e-10	V	18146964	18154396	+
WBGene00006431	tag-52	C02F12.4	protein_coding	145.686	1.03817	0.124857	9.18564e-17	5.06568e-15	X	3674040	3678557	-
WBGene00001905	his-31	F17E9.12	protein_coding	6.56093	1.03668	0.167412	5.92456e-10	1.6976e-08	IV	8333671	8333983	-
WBGene00015102	cpg-2	B0280.5	protein_coding	665.824	1.03534	0.166803	5.40192e-10	1.55487e-08	III	7102091	7103990	-
WBGene00004224	ptr-10	F55F8.1	protein_coding	53.4132	1.03362	0.14428	7.83685e-13	3.17242e-11	I	5662142	5667160	+
WBGene00010351	cbd-1	H02I12.1	protein_coding	1021.3	1.03174	0.16539	4.42569e-10	1.28948e-08	IV	11372990	11377627	+
WBGene00012418	Y7A9C.1	Y7A9C.1	pseudogene	33.5112	1.0315	0.165707	4.82001e-10	1.40223e-08	IV	16294153	16298479	+
WBGene00012027	fbxa-127	T25E12.12	protein_coding	14.7342	1.0259	0.176258	5.86863e-09	1.46147e-07	V	16728730	16729960	+
WBGene00045457	F33H12.7	F33H12.7	protein_coding	51.7086	1.02431	0.175229	5.04887e-09	1.26895e-07	II	2586077	2586911	-
WBGene00022474	zig-9	Y119C1B.9	protein_coding	66.5551	1.02411	0.132088	8.95795e-15	4.32573e-13	I	4537446	4539729	-
WBGene00012407	Y7A5A.1	Y7A5A.1	protein_coding	70.0298	1.02289	0.137014	8.29113e-14	3.62637e-12	X	15767434	15771493	-
WBGene00015574	irg-1	C07G3.2	protein_coding	32.3873	1.01969	0.166274	8.64668e-10	2.41574e-08	V	3523586	3524679	+
WBGene00000399	cdh-7	R05H10.6	protein_coding	204.651	1.01826	0.133282	2.17429e-14	1.00408e-12	II	14843228	14850905	+
WBGene00019717	trx-3	M01H9.1	protein_coding	55.7307	1.01781	0.160558	2.30921e-10	7.00717e-09	IV	4487027	4489000	+
WBGene00000465	cpg-1	C07G2.1	protein_coding	682.683	1.01561	0.163603	5.37423e-10	1.54924e-08	III	4489358	4491392	+
WBGene00016534	C39D10.7	C39D10.7	protein_coding	158.107	1.01277	0.174028	5.90036e-09	1.46608e-07	X	7907965	7913930	-
WBGene00016457	C35E7.5	C35E7.5	protein_coding	39.1561	1.01168	0.166103	1.12442e-09	3.06493e-08	I	10823362	10828421	+
WBGene00269434	sqst-5	T17A3.13	protein_coding	32.8165	1.01156	0.161347	3.62208e-10	1.07009e-08	III	146968	147620	-
WBGene00016769	C49C8.5	C49C8.5	protein_coding	294.149	1.01115	0.0776921	1.00762e-38	1.75881e-36	IV	8648665	8653664	-
WBGene00020760	T24C4.4	T24C4.4	protein_coding	15.3744	1.00794	0.175502	9.28991e-09	2.21769e-07	III	872620	873566	-
WBGene00013872	ZC374.2	ZC374.2	protein_coding	23.6382	1.00568	0.177125	1.36466e-08	3.19361e-07	X	10034606	10047425	-
WBGene00002055	ifc-1	F37B4.2	protein_coding	71.2023	1.00427	0.142663	1.93034e-12	7.36003e-11	V	2881392	2883753	+
WBGene00014244	ZK1307.1	ZK1307.1	protein_coding	150.438	1.00311	0.098861	3.42814e-24	2.95131e-22	II	9654344	9655580	-
WBGene00000039	acn-1	C42D8.5	protein_coding	135.838	1.00224	0.141609	1.46725e-12	5.75584e-11	X	5092480	5097067	-
WBGene00003865	oma-2	ZC513.6	protein_coding	183	1.00164	0.131664	2.79331e-14	1.27753e-12	V	8029438	8031214	+
WBGene00010747	K10D11.3	K10D11.3	protein_coding	17.8274	1.00042	0.173506	8.12288e-09	1.96623e-07	IV	12982118	12986134	-
WBGene00007152	clec-225	B0365.5	protein_coding	4.59301	0.998303	0.164496	1.28823e-09	3.48152e-08	V	13133634	13134886	-
WBGene00008499	cyp-37A1	F01D5.9	protein_coding	113.992	0.997134	0.108727	4.68796e-20	3.3281e-18	II	14013818	14016965	-
WBGene00003409	mrp-3	E03G2.2	protein_coding	245.507	0.994857	0.0844417	4.85688e-32	6.24372e-30	X	15929954	15939324	-
WBGene00021190	Y14H12A.1	Y14H12A.1	protein_coding	4.46495	0.99451	0.150099	3.45626e-11	1.15569e-09	II	3993194	3993959	+
WBGene00019744	M02H5.8	M02H5.8	protein_coding	160.325	0.994006	0.116395	1.34261e-17	7.90853e-16	V	449980	450437	+
WBGene00017498	pud-4	F15E11.12	protein_coding	11.0111	0.993356	0.172935	9.24213e-09	2.21462e-07	V	2326677	2327282	+
WBGene00021495	sqst-2	Y40C5A.1	protein_coding	43.1634	0.992885	0.140636	1.66562e-12	6.4542e-11	IV	7327770	7328975	-
WBGene00012728	Y39G8B.9	Y39G8B.9	protein_coding	19.5056	0.990297	0.170322	6.09055e-09	1.50688e-07	II	13981364	13981785	+
WBGene00009943	F52G2.3	F52G2.3	protein_coding	60.2635	0.98859	0.126815	6.41444e-15	3.11329e-13	IV	13543404	13548230	-
WBGene00195147	F14E5.8	F14E5.8	protein_coding	8.52719	0.98851	0.167551	3.64054e-09	9.28484e-08	II	8420097	8422186	+
WBGene00000733	col-160	F57B1.4	protein_coding	344.741	0.987295	0.177023	2.44419e-08	5.50986e-07	V	13200981	13202189	-
WBGene00009898	dod-23	F49E12.2	protein_coding	5.22658	0.979946	0.141197	3.91277e-12	1.44272e-10	II	8398160	8399164	-
WBGene00022781	pmt-1	ZK622.3	protein_coding	3715.4	0.975156	0.0541639	1.81876e-72	8.65092e-70	II	5278089	5282523	-
WBGene00019759	M03F4.6	M03F4.6	protein_coding	34.9216	0.974454	0.153453	2.15056e-10	6.57822e-09	X	4964412	4969328	-
WBGene00009787	F46F2.3	F46F2.3	protein_coding	59.287	0.974136	0.153585	2.25827e-10	6.87454e-09	X	15259578	15260287	-
WBGene00006050	ssq-1	K07F5.11	protein_coding	8.76904	0.973608	0.159432	1.01692e-09	2.7919e-08	IV	9852549	9853609	+
WBGene00019225	bgal-2	H22K11.2	protein_coding	48.3067	0.972917	0.13703	1.24736e-12	4.93394e-11	X	6784410	6787305	+
WBGene00010605	K06G5.1	K06G5.1	protein_coding	3831.41	0.970763	0.0523324	8.16618e-77	4.5697e-74	X	14214972	14219045	+
WBGene00001828	hch-1	F40E10.1	protein_coding	6.01818	0.970655	0.136651	1.21922e-12	4.8327e-11	X	14696410	14699977	-
WBGene00019261	H34I24.2	H34I24.2	protein_coding	800.732	0.969389	0.0541587	1.19952e-71	5.30745e-69	III	2842043	2845197	+
WBGene00012130	slc-17.4	T28F3.4	protein_coding	327.646	0.969227	0.0785676	5.78079e-35	8.46041e-33	IV	17288199	17291733	-
WBGene00009884	F49C12.15	F49C12.15	protein_coding	16.1665	0.969159	0.176401	3.92787e-08	8.57998e-07	IV	9324455	9327516	+
WBGene00015759	C14C6.5	C14C6.5	protein_coding	77.957	0.969154	0.16111	1.79367e-09	4.78631e-08	V	536627	537418	+
WBGene00044332	clec-36	T20B3.16	protein_coding	10.8869	0.968547	0.176933	4.39796e-08	9.48704e-07	V	16846810	16848598	-
WBGene00000022	abt-4	Y39D8C.1	protein_coding	803.201	0.966706	0.066006	1.4344e-48	3.84379e-46	V	323776	330725	-
WBGene00000522	clc-1	C09F12.1	protein_coding	144.551	0.966302	0.110409	2.09537e-18	1.31573e-16	X	11047445	11049275	+
WBGene00007196	B0513.4	B0513.4	protein_coding	12.8404	0.966222	0.157628	8.80091e-10	2.45346e-08	IV	13880150	13881546	+
WBGene00015403	clec-10	C03H5.1	protein_coding	7.90888	0.965708	0.172169	2.03427e-08	4.64077e-07	II	402677	404180	+
WBGene00006541	tbh-1	H13N06.6	protein_coding	36.614	0.964696	0.17685	4.90016e-08	1.04401e-06	X	15500255	15504895	-
WBGene00012961	Y47H10A.5	Y47H10A.5	protein_coding	857.391	0.961201	0.16276	3.51276e-09	8.97098e-08	I	12095481	12097987	-
WBGene00044792	F59C6.14	F59C6.14	protein_coding	11.0497	0.961173	0.174933	3.91757e-08	8.56731e-07	I	10526601	10530095	+
WBGene00007808	best-7	C29F4.2	protein_coding	9.51117	0.96005	0.17522	4.27436e-08	9.28355e-07	IV	11226501	11230307	-
WBGene00018605	F48E3.4	F48E3.4	protein_coding	10.9071	0.959614	0.170604	1.85735e-08	4.26272e-07	X	7493723	7495591	-
WBGene00004241	puf-5	F54C9.8	protein_coding	291.56	0.959149	0.161803	3.06845e-09	7.91062e-08	II	8575540	8577787	+
WBGene00007282	clec-223	C03E10.5	protein_coding	6.05484	0.957921	0.149895	1.65238e-10	5.1036e-09	V	11273147	11278161	+
WBGene00000301	cav-1	T13F2.8	protein_coding	28.8012	0.95717	0.152589	3.54446e-10	1.04879e-08	IV	9772509	9773559	+
WBGene00011010	R04D3.2	R04D3.2	protein_coding	5.45113	0.955963	0.137472	3.55379e-12	1.3129e-10	X	13285120	13286633	-
WBGene00077525	C41G7.8	C41G7.8	protein_coding	54.2035	0.954111	0.144369	3.87351e-11	1.28842e-09	I	9531626	9532869	-
WBGene00009926	noah-2	F52B11.3	protein_coding	266.428	0.952864	0.133969	1.13892e-12	4.5333e-11	IV	14091253	14096626	+
WBGene00001076	dpy-17	F54D8.1	protein_coding	23.7105	0.951147	0.176874	7.55084e-08	1.55816e-06	III	5107329	5108492	+
WBGene00009856	clec-24	F49A5.4	protein_coding	4.09154	0.94921	0.155269	9.75745e-10	2.69442e-08	V	16862011	16863890	+
WBGene00044212	Y68A4A.13	Y68A4A.13	protein_coding	94.8351	0.943719	0.127863	1.57439e-13	6.7617e-12	V	17207207	17208145	-
WBGene00013654	Y105C5B.15	Y105C5B.15	protein_coding	12.6058	0.942931	0.175381	7.59618e-08	1.56412e-06	IV	15951935	15954836	+
WBGene00013946	ZK228.3	ZK228.3	protein_coding	17.5545	0.942322	0.170261	3.11988e-08	6.91022e-07	V	18458240	18461250	-
WBGene00011893	T21C9.6	T21C9.6	protein_coding	375.867	0.941937	0.0759751	2.68027e-35	4.07959e-33	V	10581886	10587077	+
WBGene00016585	oac-59	C42C1.7	protein_coding	110.694	0.941907	0.113859	1.3109e-16	7.14645e-15	IV	12293232	12301261	-
WBGene00006956	wrt-10	ZK1290.8	protein_coding	43.2095	0.940992	0.154333	1.07984e-09	2.94763e-08	II	7533261	7534563	-
WBGene00009642	F42G4.5	F42G4.5	protein_coding	7.05496	0.940393	0.173278	5.72854e-08	1.20566e-06	II	13073479	13076228	+
WBGene00021586	clec-75	Y46C8AL.9	protein_coding	15.509	0.934633	0.17645	1.17795e-07	2.32728e-06	IV	3960733	3962846	+
WBGene00012186	mlt-11	W01F3.3	protein_coding	347.924	0.932995	0.171883	5.69652e-08	1.20024e-06	V	20667204	20678537	+
WBGene00018342	F42A10.6	F42A10.6	protein_coding	15.2162	0.930039	0.17553	1.16788e-07	2.31219e-06	III	6176156	6176861	-
WBGene00010353	memi-3	H02I12.5	protein_coding	33.0322	0.929812	0.173501	8.36357e-08	1.70735e-06	IV	11401944	11403338	-
WBGene00007450	C08F11.1	C08F11.1	protein_coding	54.0359	0.928982	0.143592	9.82563e-11	3.11571e-09	IV	13623832	13625433	+
WBGene00020456	fbxa-60	T12B5.10	protein_coding	190.98	0.925885	0.113165	2.79802e-16	1.49958e-14	III	944732	946300	-
WBGene00009796	F46G10.1	F46G10.1	protein_coding	82.779	0.925742	0.120044	1.24139e-14	5.86072e-13	X	13310226	13311755	-
WBGene00001912	his-38	K03A1.6	protein_coding	16.9886	0.923115	0.174384	1.19956e-07	2.36751e-06	X	7309563	7309875	-
WBGene00018237	irg-7	F40F4.6	protein_coding	17248.6	0.92255	0.0434899	7.2514e-100	6.89827e-97	X	3235753	3243636	-
WBGene00009434	F35E12.10	F35E12.10	protein_coding	54.8242	0.919985	0.150625	1.01022e-09	2.78154e-08	V	13745694	13748758	-
WBGene00011167	chil-23	R09D1.11	protein_coding	4.7145	0.918864	0.159865	9.04473e-09	2.17279e-07	II	9466901	9468611	-
WBGene00043062	clec-80	Y54G2A.39	protein_coding	24.1757	0.918036	0.171944	9.33811e-08	1.88406e-06	IV	2823745	2828069	+
WBGene00043702	Y54G2A.7	Y54G2A.7	protein_coding	5.81991	0.917075	0.162905	1.80737e-08	4.16308e-07	IV	2838607	2839432	+
WBGene00010007	F53H4.2	F53H4.2	protein_coding	12.4662	0.916483	0.159375	8.8985e-09	2.14307e-07	X	15857152	15857974	+
WBGene00015949	C18A11.3	C18A11.3	protein_coding	25.7834	0.91563	0.169653	6.77407e-08	1.4132e-06	X	8061122	8065735	+
WBGene00021005	ule-1	W03F11.1	protein_coding	10.5217	0.914986	0.145795	3.47793e-10	1.0307e-08	I	2219467	2222313	-
WBGene00011320	T01C3.3	T01C3.3	protein_coding	16.6676	0.914868	0.177066	2.3812e-07	4.47675e-06	V	14991708	14992677	-
WBGene00016046	C24B5.4	C24B5.4	protein_coding	59.6657	0.912617	0.145825	3.89222e-10	1.14457e-08	V	9195816	9197326	-
WBGene00010051	F54D5.5	F54D5.5	protein_coding	21.1311	0.91208	0.177055	2.58545e-07	4.83685e-06	II	11564380	11567020	-
WBGene00017205	cest-29	F07C4.12	pseudogene	8.64746	0.911977	0.173632	1.50157e-07	2.91817e-06	V	7647835	7649817	-
WBGene00007660	pals-6	C17H1.7	protein_coding	201.302	0.910442	0.138187	4.44377e-11	1.46783e-09	I	13136389	13138544	-
WBGene00023503	F17C11.13	F17C11.13	protein_coding	14.1134	0.909725	0.177053	2.7745e-07	5.15001e-06	V	10955922	10957047	+
WBGene00019430	K06A5.2	K06A5.2	protein_coding	8.08156	0.902602	0.170282	1.15403e-07	2.28714e-06	I	6468112	6469392	+
WBGene00017727	F22H10.3	F22H10.3	protein_coding	185.627	0.901764	0.085789	7.65328e-26	7.10299e-24	X	16677467	16677707	-
WBGene00001942	his-68	T23D8.6	protein_coding	71.6761	0.90118	0.150126	1.93893e-09	5.15225e-08	I	9989131	9989515	+
WBGene00001881	his-7	F45F2.4	protein_coding	15.1092	0.900574	0.172727	1.84956e-07	3.55453e-06	V	8533378	8533762	+
WBGene00008917	F17C11.6	F17C11.6	protein_coding	49.376	0.899916	0.139127	9.9104e-11	3.13736e-09	V	10955120	10955768	+
WBGene00012261	lpr-3	W04G3.8	protein_coding	83.586	0.897514	0.176471	3.65871e-07	6.62958e-06	X	11057400	11059793	+
WBGene00001606	gln-5	F26D10.10	protein_coding	58.5149	0.895134	0.160975	2.68679e-08	6.03117e-07	IV	17272230	17273652	-
WBGene00009433	F35E12.9	F35E12.9	protein_coding	132.883	0.892592	0.10775	1.19224e-16	6.53707e-15	V	13741320	13745127	-
WBGene00077539	Y52B11A.12	Y52B11A.12	protein_coding	17.8391	0.885656	0.176121	4.93895e-07	8.75755e-06	I	11012958	11014745	+
WBGene00016544	math-18	C40A11.1	protein_coding	45.1727	0.882399	0.153864	9.75527e-09	2.32005e-07	II	2154007	2155220	+
WBGene00007073	ugt-2	AC3.8	protein_coding	143.729	0.881719	0.0953116	2.22608e-20	1.61654e-18	V	10398800	10401307	+
WBGene00044014	F15H10.10	F15H10.10	protein_coding	54.6946	0.880829	0.175714	5.36299e-07	9.47411e-06	V	10415733	10417025	-
WBGene00006966	xtr-2	F17A2.1	protein_coding	15.1073	0.880108	0.17708	6.69114e-07	1.15632e-05	X	12315567	12318184	+
WBGene00003877	pept-1	K04E7.2	protein_coding	637.615	0.876738	0.103249	2.03977e-17	1.18681e-15	X	6456871	6461767	+
WBGene00000496	chs-1	T25G3.2	protein_coding	331.38	0.876291	0.12218	7.38396e-13	2.99546e-11	I	7554854	7559916	+
WBGene00000719	col-146	T06E4.6	protein_coding	15.1583	0.872394	0.161873	7.07014e-08	1.47013e-06	V	9629942	9631012	+
WBGene00003730	nhx-2	B0495.4	protein_coding	255.744	0.871892	0.0731122	8.72746e-33	1.16118e-30	II	7690710	7693957	-
WBGene00002124	inx-2	F08G12.10	protein_coding	24.488	0.867493	0.176267	8.58957e-07	1.44369e-05	X	11295006	11296733	-
WBGene00003482	mua-3	K08E5.3	protein_coding	1633.74	0.86703	0.0761878	5.24903e-30	6.20299e-28	III	10160696	10183529	+
WBGene00017687	ets-4	F22A3.1	protein_coding	281.783	0.866779	0.0882748	9.31753e-23	7.44854e-21	X	6518882	6522667	+
WBGene00010342	F59F5.3	F59F5.3	protein_coding	20.2594	0.866492	0.166103	1.82231e-07	3.51545e-06	X	10537105	10542413	-
WBGene00219208	B0365.9	B0365.9	protein_coding	12.1753	0.865799	0.176895	9.85893e-07	1.62544e-05	V	13131872	13133565	-
WBGene00012436	flh-3	Y11D7A.13	protein_coding	5.50601	0.865453	0.144638	2.1828e-09	5.75208e-08	IV	9270095	9271938	+
WBGene00013771	Y113G7C.1	Y113G7C.1	protein_coding	7.08705	0.864636	0.160985	7.83415e-08	1.6079e-06	V	20317741	20324032	+
WBGene00009430	F35E12.6	F35E12.6	protein_coding	145.092	0.863681	0.0953681	1.3497e-19	9.37203e-18	V	13734308	13736247	-
WBGene00005016	sqt-1	B0491.2	protein_coding	29.1888	0.862239	0.177179	1.13605e-06	1.84739e-05	II	11336692	11337837	-
WBGene00195165	F57G4.11	F57G4.11	protein_coding	18.4331	0.86115	0.177123	1.16279e-06	1.88926e-05	V	17625205	17627598	+
WBGene00016422	noah-1	C34G6.6	protein_coding	313.822	0.860693	0.155421	3.06288e-08	6.79982e-07	I	5874415	5878958	-
WBGene00021325	nspg-13	Y34B4A.9	protein_coding	512.002	0.860014	0.0700779	1.27645e-34	1.826e-32	X	5255193	5256855	+
WBGene00008194	C49C3.4	C49C3.4	protein_coding	3150.57	0.857778	0.043659	6.10738e-86	4.30367e-83	IV	17320794	17328673	+
WBGene00007332	C05C10.5	C05C10.5	protein_coding	60.9076	0.855171	0.161208	1.12815e-07	2.24052e-06	II	9939039	9940432	+
WBGene00021519	Y41D4B.17	Y41D4B.17	protein_coding	4.62117	0.854354	0.152455	2.09506e-08	4.76233e-07	IV	1560103	1561811	+
WBGene00000675	col-101	K02D7.3	protein_coding	224.471	0.851981	0.176814	1.44626e-06	2.3065e-05	IV	325434	327020	-
WBGene00017214	F07E5.9	F07E5.9	protein_coding	25.7479	0.850805	0.172611	8.26336e-07	1.39626e-05	II	2076169	2080525	-
WBGene00008167	acox-1.5	C48B4.1	protein_coding	824.837	0.850005	0.0600249	1.5996e-45	3.85241e-43	III	9586617	9592192	-
WBGene00235352	ZK250.13	ZK250.13	protein_coding	90.8004	0.849442	0.111586	2.69028e-14	1.23636e-12	II	1937062	1939752	-
WBGene00020516	T15B7.1	T15B7.1	protein_coding	106.881	0.848801	0.126564	1.99349e-11	6.85863e-10	V	6842736	6846671	+
WBGene00022331	fbxa-19	Y82E9BL.15	protein_coding	14.998	0.847938	0.177113	1.68822e-06	2.65675e-05	III	1315400	1318986	+
WBGene00006965	xtr-1	F54F7.4	protein_coding	11.3661	0.846434	0.177024	1.74015e-06	2.7227e-05	X	11852793	11853729	+
WBGene00019435	K06A9.1	K06A9.1	protein_coding	1205.23	0.846284	0.0664234	3.50999e-37	5.80705e-35	X	1547504	1560145	+
WBGene00022413	Y102A11A.3	Y102A11A.3	protein_coding	960.458	0.846244	0.0603996	1.3399e-44	3.07143e-42	X	2019147	2025376	+
WBGene00019579	oac-57	K09E10.1	protein_coding	8.68042	0.84499	0.175814	1.5386e-06	2.43538e-05	IV	12304461	12307820	-
WBGene00021322	nspg-14	Y34B4A.6	protein_coding	422.345	0.84445	0.076109	1.32268e-28	1.47165e-26	X	5253046	5255068	+
WBGene00001071	dpy-9	T21D12.2	protein_coding	36.0435	0.843027	0.153892	4.30054e-08	9.30854e-07	IV	257402	259204	-
WBGene00001878	his-4	T10C6.11	protein_coding	43.4136	0.842888	0.16604	3.8462e-07	6.94287e-06	V	16040143	16040515	-
WBGene00021872	clec-85	Y54G2A.6	protein_coding	154.108	0.842782	0.112466	6.69808e-14	2.98449e-12	IV	2850885	2855456	+
WBGene00008599	F09A5.2	F09A5.2	protein_coding	42.7375	0.841148	0.150871	2.47109e-08	5.56389e-07	X	13135106	13139787	+
WBGene00003601	nhr-2	C32F10.6	protein_coding	5.10611	0.839687	0.157518	9.78245e-08	1.96745e-06	I	5818473	5821134	-
WBGene00020414	T10E9.4	T10E9.4	protein_coding	7.0222	0.839347	0.149142	1.82472e-08	4.19795e-07	I	6525044	6528689	+
WBGene00020672	T22B7.3	T22B7.3	protein_coding	335.538	0.838766	0.149301	1.93236e-08	4.41357e-07	X	5647372	5650218	+
WBGene00017398	slc-17.6	F12B6.2	protein_coding	338.548	0.837996	0.0786481	1.65238e-26	1.65464e-24	I	2250130	2254908	+
WBGene00018343	F42A10.7	F42A10.7	protein_coding	16.9081	0.836829	0.177133	2.30921e-06	3.54029e-05	III	6177915	6178686	-
WBGene00003607	nhr-8	F33D4.1	protein_coding	242.5	0.836696	0.0955059	1.94089e-18	1.22276e-16	IV	7710982	7714210	+
WBGene00021095	mlt-8	W08F4.6	protein_coding	56.5221	0.835009	0.169666	8.58936e-07	1.44369e-05	II	569209	572110	-
WBGene00016335	gba-1	C33C12.3	protein_coding	322.383	0.834947	0.0681971	1.82793e-34	2.55722e-32	II	2176740	2182510	+
WBGene00235133	T26H5.14	T26H5.14	protein_coding	13.9874	0.834311	0.175083	1.88625e-06	2.92592e-05	V	15449164	15449616	+
WBGene00016757	C49A9.3	C49A9.3	protein_coding	52.5551	0.834218	0.151088	3.36303e-08	7.3971e-07	IV	6222088	6225009	+
WBGene00044403	fbxa-219	Y54F10BM.15	protein_coding	25.0502	0.833031	0.165457	4.78515e-07	8.52456e-06	III	2291414	2294191	+
WBGene00012747	Y40H7A.10	Y40H7A.10	protein_coding	7.4159	0.832694	0.1553	8.23786e-08	1.6835e-06	IV	15210122	15215597	-
WBGene00003055	lon-1	F48E8.1	protein_coding	470.416	0.829937	0.0879484	3.84946e-21	2.91792e-19	III	5474475	5478005	+
WBGene00009102	F25B3.5	F25B3.5	protein_coding	83.4971	0.829866	0.112105	1.33561e-13	5.77532e-12	V	9568725	9570297	-
WBGene00015899	C17E7.4	C17E7.4	protein_coding	4.22738	0.829611	0.144303	8.97198e-09	2.15804e-07	V	3892853	3894573	+
WBGene00002274	lec-11	F38A5.3	protein_coding	19.2041	0.828102	0.17705	2.908e-06	4.37718e-05	IV	6588183	6590154	-
WBGene00018418	F44E2.4	F44E2.4	protein_coding	290.8	0.826929	0.146881	1.80278e-08	4.16258e-07	III	8832479	8838424	-
WBGene00003410	mrp-4	F21G4.2	protein_coding	481.484	0.826155	0.0802713	7.65447e-25	6.74231e-23	X	9884273	9889712	+
WBGene00009982	F53F1.4	F53F1.4	protein_coding	38.4185	0.824112	0.177174	3.29622e-06	4.8909e-05	V	13411076	13411714	+
WBGene00011046	R05H10.7	R05H10.7	protein_coding	13.9728	0.822436	0.176955	3.35619e-06	4.96925e-05	II	14855528	14857019	+
WBGene00012959	Y47H10A.3	Y47H10A.3	protein_coding	36.6137	0.822356	0.158019	1.94876e-07	3.7226e-06	I	12088118	12090062	-
WBGene00021070	cpr-8	W07B8.1	protein_coding	34.2616	0.820977	0.144992	1.49427e-08	3.4798e-07	V	1134601	1139182	+
WBGene00007709	clec-87	C25A1.8	protein_coding	321.936	0.82089	0.158074	2.06852e-07	3.92772e-06	I	10184461	10185520	-
WBGene00010646	K08C7.1	K08C7.1	protein_coding	59.8941	0.819999	0.134	9.39341e-10	2.60523e-08	IV	10656811	10660785	+
WBGene00019967	cyp-33C8	R08F11.3	protein_coding	149.301	0.819832	0.105751	9.00996e-15	4.33984e-13	V	3800781	3803542	-
WBGene00008629	cpt-5	F09F3.9	protein_coding	46.0218	0.819676	0.14818	3.17283e-08	7.01934e-07	V	13873194	13875888	+
WBGene00004078	pos-1	F52E1.1	protein_coding	233.187	0.818728	0.166932	9.36353e-07	1.5559e-05	V	8414085	8415254	+
WBGene00016088	clec-266	C25B8.4	protein_coding	10.3928	0.818717	0.16187	4.23992e-07	7.60308e-06	X	6617392	6622915	-
WBGene00015280	C01B10.6	C01B10.6	protein_coding	1159.49	0.817156	0.0595816	8.26574e-43	1.70939e-40	IV	6640179	6645200	+
WBGene00019532	K08D10.9	K08D10.9	pseudogene	7.54875	0.8166	0.16737	1.06616e-06	1.74718e-05	IV	4157633	4161789	+
WBGene00022130	Y71F9B.9	Y71F9B.9	protein_coding	105.617	0.816346	0.107847	3.74741e-14	1.70163e-12	I	2759022	2761044	-
WBGene00019599	acds-10	K09H11.1	protein_coding	291.703	0.814029	0.0765646	2.11695e-26	2.08689e-24	V	5747818	5752033	+
WBGene00012530	Y32F6A.5	Y32F6A.5	protein_coding	948.855	0.813113	0.0554344	1.03291e-48	2.89003e-46	V	10446533	10453605	-
WBGene00013559	Y75B8A.28	Y75B8A.28	protein_coding	42.761	0.812152	0.147491	3.66112e-08	8.01571e-07	III	12319088	12323867	+
WBGene00014117	clec-91	ZK858.3	protein_coding	23.6015	0.811048	0.174669	3.42803e-06	5.05987e-05	I	9126139	9127101	-
WBGene00015829	math-15	C16C4.5	protein_coding	12.4842	0.809684	0.176978	4.76104e-06	6.78601e-05	II	1866380	1867894	+
WBGene00013838	fbxa-31	ZC47.5	protein_coding	20.7333	0.808647	0.169118	1.73958e-06	2.7227e-05	III	1269567	1271428	-
WBGene00013119	Y51H4A.25	Y51H4A.25	protein_coding	97.1804	0.806996	0.110275	2.51647e-13	1.06633e-11	IV	16736328	16743259	+
WBGene00021703	cpt-3	Y48G9A.10	protein_coding	217.502	0.805109	0.173449	3.45433e-06	5.09474e-05	III	2082818	2088314	+
WBGene00000752	col-179	C34F6.3	protein_coding	10.0807	0.805074	0.147009	4.34201e-08	9.37696e-07	X	11201464	11202485	+
WBGene00004989	spp-4	T08A9.8	protein_coding	3.80288	0.803349	0.149622	7.90859e-08	1.62143e-06	X	7318238	7318756	-
WBGene00003981	pes-8	F18G5.2	protein_coding	8.06095	0.800458	0.173701	4.06067e-06	5.92018e-05	X	9251787	9255778	+
WBGene00017843	F26G5.1	F26G5.1	protein_coding	4.75811	0.800367	0.132176	1.40158e-09	3.76115e-08	V	4975477	4977502	+
WBGene00000040	aco-1	ZK455.1	protein_coding	889.14	0.800096	0.0611025	3.54788e-39	6.36812e-37	X	11339873	11343327	+
WBGene00077593	C49G7.12	C49G7.12	protein_coding	13.1731	0.799181	0.176906	6.2559e-06	8.69429e-05	V	4038409	4039940	+
WBGene00001398	fat-6	VZK822L.1	protein_coding	1088.35	0.799059	0.152644	1.65185e-07	3.19716e-06	IV	11913691	11915687	-
WBGene00019546	glct-6	W07G9.2	protein_coding	72.822	0.798724	0.120407	3.2775e-11	1.10368e-09	IV	3784209	3794049	+
WBGene00010750	K10D11.6	K10D11.6	protein_coding	17.4103	0.797985	0.176923	6.4718e-06	8.95508e-05	IV	12986722	12989455	-
WBGene00019811	egg-2	R01H2.3	protein_coding	76.3478	0.797961	0.136468	4.9977e-09	1.25775e-07	III	7058526	7060583	-
WBGene00010897	lact-3	M28.6	protein_coding	409.001	0.797282	0.0896437	5.90029e-19	3.89788e-17	II	10652352	10657682	-
WBGene00004239	puf-3	Y45F10A.2	protein_coding	149.358	0.79702	0.152697	1.79299e-07	3.46328e-06	IV	13510306	13512162	-
WBGene00018353	fbxa-182	F42G2.4	protein_coding	141.043	0.796257	0.105559	4.58473e-14	2.06704e-12	II	2409632	2412749	-
WBGene00044207	Y6G8.5	Y6G8.5	protein_coding	5.29039	0.796056	0.15484	2.73045e-07	5.08312e-06	V	17614693	17615709	-
WBGene00000673	col-98	F14F7.1	protein_coding	367.186	0.795756	0.125563	2.33531e-10	7.07509e-09	III	13019007	13020226	+
WBGene00017487	F15E6.6	F15E6.6	protein_coding	164.681	0.793396	0.0986039	8.53428e-16	4.41232e-14	IV	4278824	4284120	-
WBGene00021743	Y50D4B.4	Y50D4B.4	protein_coding	75.6286	0.793089	0.133304	2.69011e-09	7.01124e-08	V	1092658	1098950	+
WBGene00010070	nep-17	F54F11.2	protein_coding	3083.1	0.79179	0.0377053	6.64065e-98	5.74296e-95	II	13507818	13516478	+
WBGene00012257	lpr-4	W04G3.3	protein_coding	34.4191	0.791706	0.174432	5.65815e-06	7.96242e-05	X	11065125	11066811	+
WBGene00008698	F11D11.3	F11D11.3	protein_coding	38.3231	0.791549	0.152419	2.06653e-07	3.92772e-06	V	18757923	18760274	-
WBGene00017201	grsp-4	F07C4.7	protein_coding	135.16	0.789897	0.113883	4.03261e-12	1.48403e-10	V	7624951	7626447	+
WBGene00011176	R09E10.6	R09E10.6	protein_coding	5.71858	0.789713	0.15374	2.79617e-07	5.18518e-06	IV	10292927	10294130	-
WBGene00001070	dpy-8	C31H2.2	protein_coding	31.6156	0.789602	0.176389	7.58847e-06	0.000103571	X	5148803	5150476	-
WBGene00010555	K04C1.5	K04C1.5	protein_coding	3.64621	0.789602	0.135559	5.71928e-09	1.42615e-07	X	14248052	14249845	+
WBGene00009701	egg-3	F44F4.2	protein_coding	56.0291	0.788908	0.15223	2.19134e-07	4.14026e-06	II	10882407	10884441	-
WBGene00010274	F58G6.3	F58G6.3	protein_coding	3.69328	0.787093	0.147584	9.65054e-08	1.94297e-06	IV	9653534	9654223	+
WBGene00000007	aat-6	T11F9.4	protein_coding	21.2116	0.786859	0.177135	8.90682e-06	0.000119423	V	11466841	11470663	-
WBGene00018997	F57B9.3	F57B9.3	protein_coding	45.8516	0.786234	0.154088	3.35188e-07	6.14383e-06	III	6939822	6941906	+
WBGene00000402	cdh-10	C45G7.5	protein_coding	563.368	0.784718	0.0873767	2.68662e-19	1.80621e-17	IV	2436497	2463369	-
WBGene00005444	srh-237	T05E12.7	protein_coding	4.62464	0.784337	0.150256	1.78927e-07	3.45963e-06	V	17090378	17091714	+
WBGene00021963	lipl-6	Y57E12B.3	protein_coding	44.0944	0.784029	0.159496	8.8476e-07	1.47662e-05	V	6931474	6934312	-
WBGene00018971	clec-67	F56D6.2	protein_coding	19.405	0.782895	0.174191	6.97474e-06	9.55373e-05	IV	3922164	3925039	+
WBGene00008565	acox-1.2	F08A8.2	protein_coding	41.1499	0.782855	0.161071	1.17208e-06	1.90274e-05	I	12942279	12946588	+
WBGene00206489	F53F1.14	F53F1.14	antisense_RNA	6.47635	0.782704	0.163575	1.71003e-06	2.68058e-05	V	13407221	13407929	-
WBGene00021002	W03F9.4	W03F9.4	protein_coding	76.0425	0.782692	0.158937	8.45614e-07	1.42504e-05	V	147520	151388	-
WBGene00004242	puf-6	F18A11.1	protein_coding	48.8907	0.782612	0.159069	8.65663e-07	1.45111e-05	II	13039791	13043445	-
WBGene00017648	ddo-3	F20H11.5	protein_coding	14.3858	0.782188	0.176991	9.89904e-06	0.000131247	III	6587863	6589398	+
WBGene00015362	fbxa-105	C02H6.2	protein_coding	23.6864	0.781989	0.167566	3.06001e-06	4.57504e-05	V	7390528	7392029	-
WBGene00006627	tsp-1	C02F5.8	protein_coding	27.1704	0.781926	0.170102	4.29029e-06	6.17918e-05	III	8238000	8239423	-
WBGene00020083	R57.2	R57.2	protein_coding	23.5515	0.780429	0.175335	8.54419e-06	0.000115374	X	297233	299287	+
WBGene00009983	cut-2	F53F1.5	protein_coding	17.7362	0.780124	0.173567	6.9679e-06	9.55125e-05	V	13414948	13416064	+
WBGene00009595	cbp-3	F40F12.7	protein_coding	346.689	0.780019	0.0732845	1.86552e-26	1.84861e-24	III	9913992	9924768	+
WBGene00008916	clec-221	F17C11.5	protein_coding	16.5344	0.777962	0.176248	1.01463e-05	0.000134151	V	10953452	10954434	-
WBGene00000616	col-39	C09G5.4	protein_coding	55.4715	0.777799	0.172355	6.39837e-06	8.86638e-05	II	10704915	10706019	+
WBGene00004243	puf-7	B0273.2	protein_coding	36.1373	0.776396	0.157797	8.64476e-07	1.4504e-05	IV	5486712	5490322	+
WBGene00015602	fbxa-158	C08E3.10	protein_coding	31.4579	0.775409	0.167296	3.57018e-06	5.24932e-05	II	1619813	1621280	-
WBGene00022679	ZK180.5	ZK180.5	protein_coding	57.0699	0.775195	0.174186	8.57151e-06	0.000115579	IV	4515043	4517166	-
WBGene00017417	F13B6.2	F13B6.2	protein_coding	33.1888	0.775068	0.15679	7.67866e-07	1.30558e-05	IV	7458835	7460325	-
WBGene00021939	Y55F3BR.2	Y55F3BR.2	protein_coding	127.163	0.773428	0.0927376	7.43157e-17	4.1343e-15	IV	858929	874724	+
WBGene00011495	T05F1.11	T05F1.11	protein_coding	93.9681	0.772409	0.126647	1.06805e-09	2.91965e-08	I	9653020	9657063	+
WBGene00009984	F53F1.6	F53F1.6	protein_coding	68.4011	0.771765	0.170192	5.76897e-06	8.10638e-05	V	13416095	13417613	-
WBGene00000606	col-17	F11G11.10	protein_coding	59.2105	0.771636	0.173969	9.1863e-06	0.000122824	II	4866435	4867576	-
WBGene00007689	C18E9.9	C18E9.9	protein_coding	206.887	0.771102	0.0917249	4.21766e-17	2.37412e-15	II	8988358	8989544	-
WBGene00017892	F28B4.3	F28B4.3	protein_coding	4024.11	0.770501	0.0719422	9.13658e-27	9.34584e-25	X	3227500	3235408	-
WBGene00011175	R09E10.5	R09E10.5	protein_coding	9.1777	0.77029	0.165779	3.37617e-06	4.99106e-05	IV	10295430	10302303	-
WBGene00015312	C01G8.1	C01G8.1	protein_coding	79.7491	0.768381	0.161515	1.96166e-06	3.03189e-05	I	5272845	5274270	-
WBGene00013762	Y113G7B.12	Y113G7B.12	protein_coding	73.177	0.767503	0.145152	1.23933e-07	2.44094e-06	V	20208690	20212684	-
WBGene00013947	ZK228.4	ZK228.4	protein_coding	18.6298	0.76628	0.174182	1.086e-05	0.000142794	V	18462786	18465426	+
WBGene00010684	K08F9.1	K08F9.1	protein_coding	13.7517	0.765561	0.177107	1.54212e-05	0.000196519	V	15137028	15143385	-
WBGene00019148	H03E18.1	H03E18.1	protein_coding	66.5922	0.764859	0.167066	4.6903e-06	6.69952e-05	X	8507875	8514136	+
WBGene00001716	grl-7	T02E9.2	protein_coding	26.4967	0.764264	0.177163	1.60393e-05	0.000203172	V	11344827	11347012	-
WBGene00017262	F08F3.4	F08F3.4	protein_coding	34.7129	0.760748	0.161234	2.37856e-06	3.63782e-05	V	5410954	5413001	+
WBGene00000671	col-96	Y41C4A.19	protein_coding	8.4974	0.758714	0.173422	1.21462e-05	0.000157845	III	11705651	11706765	-
WBGene00206494	C15H11.16	C15H11.16	antisense_RNA	8.57841	0.756822	0.171299	9.95571e-06	0.000131906	V	14409093	14409889	-
WBGene00010116	cest-13	F55F3.2	protein_coding	11.1166	0.755752	0.177031	1.96319e-05	0.000243356	X	13760236	13763998	+
WBGene00008596	clec-54	F08H9.8	protein_coding	12.4374	0.755188	0.177029	1.99108e-05	0.000246469	V	14476902	14479003	+
WBGene00021596	spsb-2	Y46E12BL.3	protein_coding	20.3362	0.754873	0.172392	1.19331e-05	0.000155294	II	15230342	15232803	+
WBGene00021160	gba-4	Y4C6B.6	protein_coding	22.4897	0.754162	0.175032	1.64207e-05	0.000207455	IV	5344591	5350897	-
WBGene00018708	oac-32	F52F10.4	protein_coding	4.01833	0.753693	0.158188	1.8928e-06	2.9326e-05	V	1542441	1545783	-
WBGene00015295	acl-12	C01C10.3	protein_coding	599.029	0.753521	0.0594189	7.48762e-37	1.2176e-34	X	7439399	7442577	-
WBGene00000067	act-5	T25C8.2	protein_coding	2252.53	0.752083	0.0529321	8.12193e-46	2.03326e-43	III	13604411	13606066	-
WBGene00000757	col-184	F15A2.1	protein_coding	198.264	0.750693	0.169642	9.63675e-06	0.000128126	X	13469454	13470409	+
WBGene00015701	C11D2.3	C11D2.3	protein_coding	31.7308	0.750013	0.157185	1.82833e-06	2.84896e-05	IV	6151812	6154677	+
WBGene00017948	mth-1	F31D5.5	protein_coding	158.548	0.749232	0.134062	2.28803e-08	5.17623e-07	II	4194825	4203779	-
WBGene00016178	mesp-1	C28C12.2	protein_coding	49.4344	0.74769	0.165925	6.60034e-06	9.10646e-05	IV	8499309	8500076	+
WBGene00021503	ctsa-4.2	Y40D12A.2	protein_coding	317.409	0.747214	0.0685722	1.19448e-27	1.25559e-25	III	6612527	6615149	+
WBGene00009303	lips-8	F31F6.7	protein_coding	18.2925	0.746847	0.17589	2.17514e-05	0.000267167	X	14898504	14900854	+
WBGene00021020	W04B5.3	W04B5.3	protein_coding	285.782	0.746473	0.0717527	2.39201e-25	2.17753e-23	III	2418513	2423912	+
WBGene00009101	F25B3.4	F25B3.4	protein_coding	18.891	0.746085	0.170825	1.2565e-05	0.000162627	V	9565336	9568807	-
WBGene00001814	haf-4	W04C9.1	protein_coding	573.925	0.745828	0.0541268	3.39689e-43	7.42865e-41	I	489968	496158	+
WBGene00013290	Y57G11A.2	Y57G11A.2	protein_coding	7.68297	0.745238	0.146063	3.35807e-07	6.14925e-06	IV	14517021	14519523	-
WBGene00006454	aex-4	T14G12.2	protein_coding	10.3886	0.74512	0.177084	2.57947e-05	0.0003116	X	3729280	3731961	+
WBGene00012018	T25C12.3	T25C12.3	protein_coding	7758.87	0.744809	0.049754	1.15638e-50	3.5486e-48	X	11491086	11499999	-
WBGene00017263	F08F3.6	F08F3.6	protein_coding	6.65507	0.743726	0.159606	3.16585e-06	4.70942e-05	V	5418037	5420067	-
WBGene00003231	mex-6	AH6.5	protein_coding	177.94	0.743462	0.120596	7.05256e-10	1.99676e-08	II	9524173	9526359	+
WBGene00009681	gipc-2	F44D12.4	protein_coding	10.3326	0.741736	0.154163	1.49899e-06	2.38061e-05	IV	10026412	10027666	-
WBGene00003986	mct-4	K05B2.5	protein_coding	620.101	0.740291	0.0581207	3.67745e-37	6.03166e-35	X	4921335	4929757	-
WBGene00017101	E02H9.3	E02H9.3	protein_coding	62.1053	0.739222	0.136237	5.76375e-08	1.21172e-06	III	2459041	2465085	+
WBGene00021625	Y47D7A.13	Y47D7A.13	protein_coding	51.4425	0.739024	0.172142	1.76188e-05	0.000221704	V	4434991	4435927	-
WBGene00077789	Y26D4A.22	Y26D4A.22	pseudogene	6.34435	0.738795	0.160716	4.28851e-06	6.17918e-05	I	13078920	13079690	+
WBGene00020740	T23F4.2	T23F4.2	protein_coding	146.023	0.738766	0.0942885	4.68233e-15	2.31995e-13	II	1163574	1165488	+
WBGene00022349	Y82E9BR.17	Y82E9BR.17	protein_coding	9.30327	0.738199	0.166679	9.47314e-06	0.000126304	III	1447493	1455774	-
WBGene00020290	T06D4.1	T06D4.1	protein_coding	5.27975	0.735134	0.127481	8.08819e-09	1.96033e-07	II	3381829	3384025	+
WBGene00018647	F49F1.7	F49F1.7	protein_coding	6.76392	0.735117	0.168522	1.288e-05	0.000166139	IV	4123524	4125757	-
WBGene00007717	C25D7.5	C25D7.5	protein_coding	37.5323	0.734883	0.164648	8.06892e-06	0.000109657	V	15052649	15056291	+
WBGene00018435	btb-9	F45C12.4	protein_coding	12.8192	0.733248	0.176869	3.38767e-05	0.000396883	II	1728505	1730065	+
WBGene00007112	B0035.13	B0035.13	protein_coding	13.0349	0.732874	0.176199	3.19135e-05	0.00037614	IV	11304792	11306720	-
WBGene00013837	fbxa-30	ZC47.4	protein_coding	6.37935	0.732807	0.168207	1.32108e-05	0.000169945	III	1274424	1275613	-
WBGene00019565	cyp-35A3	K09D9.2	protein_coding	16.9418	0.732719	0.1709	1.80762e-05	0.000226459	V	4022608	4024482	+
WBGene00271744	K09F6.15	K09F6.15	protein_coding	133.986	0.732658	0.0958029	2.04841e-14	9.52886e-13	II	2274787	2277518	-
WBGene00000699	col-125	C29F4.1	protein_coding	100.962	0.732483	0.173839	2.51368e-05	0.00030462	IV	11225505	11226516	+
WBGene00012256	lpr-5	W04G3.2	protein_coding	53.0015	0.731036	0.176434	3.422e-05	0.000400659	X	11062122	11064539	+
WBGene00012968	Y48A6B.7	Y48A6B.7	protein_coding	91.3523	0.730388	0.127166	9.26953e-09	2.2156e-07	III	11025238	11026566	-
WBGene00022072	cpg-9	Y67D8C.8	protein_coding	17.3494	0.730361	0.174408	2.81835e-05	0.000337245	IV	3067868	3070210	-
WBGene00003784	nos-2	ZK1127.1	protein_coding	12.9124	0.730058	0.131591	2.89061e-08	6.4399e-07	II	7065617	7067051	+
WBGene00000388	cdc-25.3	ZK637.11	protein_coding	4.64749	0.729612	0.126828	8.7802e-09	2.11726e-07	III	8916350	8917929	-
WBGene00018729	F53A9.6	F53A9.6	protein_coding	110.423	0.729584	0.105378	4.40567e-12	1.61819e-10	X	8713543	8713804	-
WBGene00022821	ZK813.2	ZK813.2	protein_coding	7.94236	0.727098	0.136713	1.04662e-07	2.08732e-06	X	3443825	3444191	+
WBGene00019644	cpt-4	K11D12.4	protein_coding	65.6907	0.725085	0.173608	2.95957e-05	0.000350834	V	5023705	5027723	-
WBGene00013391	Y62H9A.3	Y62H9A.3	protein_coding	9.13056	0.725025	0.137317	1.2922e-07	2.53719e-06	X	11879109	11879971	-
WBGene00022181	pho-9	Y71H2AM.16	protein_coding	226.199	0.723596	0.121549	2.63078e-09	6.87544e-08	III	2757083	2760816	-
WBGene00019057	F58F9.3	F58F9.3	protein_coding	137.88	0.722684	0.110697	6.64414e-11	2.14764e-09	IV	6233239	6235619	+
WBGene00010000	F53F8.3	F53F8.3	protein_coding	7.54265	0.721554	0.168196	1.78705e-05	0.000224574	V	20688741	20689531	-
WBGene00015333	slc-17.3	C02C2.4	protein_coding	18.5232	0.719481	0.177081	4.84447e-05	0.000545713	III	7862579	7865288	-
WBGene00000715	col-142	T15B7.4	protein_coding	53.1377	0.719426	0.154388	3.16448e-06	4.70942e-05	V	6831176	6832256	+
WBGene00007999	tag-297	C38C6.6	protein_coding	69.1301	0.719115	0.169254	2.14985e-05	0.000264402	II	14627629	14630121	+
WBGene00006562	tdc-1	K01C8.3	protein_coding	107.926	0.718985	0.114764	3.72992e-10	1.09854e-08	II	8270596	8273615	+
WBGene00018384	F43C11.7	F43C11.7	protein_coding	27.8446	0.718888	0.167963	1.86852e-05	0.000233118	II	2335896	2337696	+
WBGene00012134	T28F3.8	T28F3.8	protein_coding	272.322	0.718211	0.0801198	3.12479e-19	2.09339e-17	IV	17305114	17307323	-
WBGene00001578	ges-1	R12A1.4	protein_coding	394.308	0.717885	0.0797448	2.21093e-19	1.50233e-17	V	1427652	1432137	-
WBGene00016939	C55B6.1	C55B6.1	protein_coding	13.1688	0.717063	0.176838	5.01524e-05	0.000563003	X	7200363	7204044	+
WBGene00000730	col-157	T11F9.9	protein_coding	18.678	0.715506	0.176278	4.92895e-05	0.000554572	V	11484041	11485039	+
WBGene00000081	ads-1	Y50D7A.7	protein_coding	1159.82	0.715287	0.0721681	3.71396e-23	3.0327e-21	III	295653	298556	-
WBGene00019660	K11H12.4	K11H12.4	protein_coding	7.54587	0.71508	0.160766	8.66914e-06	0.000116691	IV	674034	675883	-
WBGene00006533	tba-7	T28D6.2	protein_coding	205.78	0.714954	0.116225	7.67689e-10	2.16707e-08	III	11368350	11371788	-
WBGene00004878	smf-3	Y69A2AR.4	protein_coding	116.287	0.714498	0.106455	1.92305e-11	6.64027e-10	IV	2618868	2625503	+
WBGene00015781	rml-3	C14F11.6	protein_coding	31.0839	0.714315	0.177027	5.45856e-05	0.000605566	X	6238122	6239065	-
WBGene00010754	K10G4.5	K10G4.5	protein_coding	63.1663	0.713175	0.13239	7.1667e-08	1.48695e-06	V	17298281	17301475	-
WBGene00012058	T26F2.2	T26F2.2	pseudogene	22.1518	0.710954	0.172017	3.57982e-05	0.000416318	V	13981567	13982971	-
WBGene00014183	ZK1025.3	ZK1025.3	protein_coding	5.07494	0.708965	0.153935	4.11275e-06	5.97778e-05	I	11460965	11463074	-
WBGene00012217	W02H3.1	W02H3.1	protein_coding	5.01966	0.708718	0.163058	1.38373e-05	0.000177405	X	11102586	11105460	-
WBGene00012020	gyg-2	T25E12.5	protein_coding	80.2855	0.70863	0.159163	8.4982e-06	0.000114834	V	16745108	16746258	-
WBGene00017100	E02H9.2	E02H9.2	pseudogene	16.6383	0.707637	0.172761	4.20245e-05	0.000480793	III	2465412	2466901	+
WBGene00020550	idpp-1	T17H7.1	protein_coding	23.4676	0.70742	0.165422	1.899e-05	0.000236455	III	740681	742941	+
WBGene00020948	era-1	W02F12.3	protein_coding	75.3849	0.706631	0.13572	1.92382e-07	3.68236e-06	V	6703056	6704573	+
WBGene00022330	fbxa-80	Y82E9BL.14	protein_coding	11.4226	0.706613	0.176858	6.4594e-05	0.000706247	III	1313296	1315210	-
WBGene00001414	fer-1	F43G9.6	protein_coding	13.5868	0.704579	0.175077	5.7124e-05	0.000630419	I	8623011	8631202	-
WBGene00008566	acox-1.3	F08A8.3	protein_coding	2.90283	0.703659	0.143724	9.78595e-07	1.61621e-05	I	12946931	12951099	+
WBGene00009834	lsy-27	F47H4.1	protein_coding	3.67151	0.702899	0.138056	3.5544e-07	6.4652e-06	V	17348664	17350193	-
WBGene00016431	C35A11.4	C35A11.4	protein_coding	29.3276	0.702632	0.174763	5.80779e-05	0.000640574	V	5389340	5393148	-
WBGene00011509	T05H10.4	T05H10.4	protein_coding	32.2023	0.701605	0.17364	5.33185e-05	0.000593586	II	8053149	8054916	+
WBGene00013073	hmit-1.1	Y51A2D.4	protein_coding	236.999	0.700589	0.0904816	9.71802e-15	4.65731e-13	V	18516788	18523875	+
WBGene00004809	skr-3	F44G3.6	protein_coding	240.574	0.700311	0.108128	9.37535e-11	2.98287e-09	V	16121083	16122649	+
WBGene00009212	atz-1	F28D1.2	protein_coding	7.59932	0.700152	0.157214	8.44875e-06	0.00011426	IV	12374680	12376121	-
WBGene00000732	col-159	F57B1.3	protein_coding	134.915	0.699807	0.164138	2.01227e-05	0.000248769	V	13198230	13202177	-
WBGene00008535	F02H6.2	F02H6.2	protein_coding	7.05132	0.69968	0.16374	1.92754e-05	0.000239852	IV	14196475	14198802	+
WBGene00009895	scl-2	F49E11.10	protein_coding	94.5974	0.698403	0.167993	3.21992e-05	0.000378863	IV	13057709	13059062	+
WBGene00017947	mth-2	F31D5.4	protein_coding	71.3995	0.698368	0.135046	2.32419e-07	4.37389e-06	II	4188975	4194314	-
WBGene00011571	ttr-46	T07C12.7	protein_coding	238.866	0.698142	0.0925688	4.63266e-14	2.08371e-12	V	9951232	9952178	+
WBGene00007875	dod-24	C32H11.12	protein_coding	23.9489	0.697456	0.175976	7.3901e-05	0.000792582	IV	12940105	12941354	-
WBGene00017619	F20A1.8	F20A1.8	protein_coding	10.8429	0.697335	0.176853	8.04639e-05	0.000853823	V	7047058	7047612	-
WBGene00010513	K02E11.4	K02E11.4	protein_coding	27.0712	0.696164	0.17221	5.2876e-05	0.000589694	V	14247476	14248125	-
WBGene00022200	fard-1	Y71H10A.2	protein_coding	388.869	0.695401	0.0722092	5.95183e-22	4.5846e-20	X	2933360	2937742	+
WBGene00010493	meg-2	K02B9.2	protein_coding	7.45525	0.695167	0.158567	1.16491e-05	0.000152117	X	13922642	13926129	-
WBGene00021163	nhr-275	Y5H2A.2	protein_coding	19.2889	0.694478	0.168289	3.67997e-05	0.000426401	V	2264911	2267058	-
WBGene00003845	odd-1	B0280.4	protein_coding	7.04699	0.694242	0.168967	3.97837e-05	0.00045708	III	7108312	7109769	+
WBGene00014813	M176.9	M176.9	protein_coding	2.82445	0.694112	0.143259	1.26512e-06	2.03467e-05	II	9409300	9411597	-
WBGene00020954	W02G9.4	W02G9.4	protein_coding	31.1035	0.693973	0.170688	4.78787e-05	0.000540938	V	2666899	2670226	+
WBGene00011262	pho-8	R13H4.3	protein_coding	23.1284	0.693387	0.171549	5.30179e-05	0.000590585	V	11833618	11835708	+
WBGene00019580	oac-58	K09E10.2	protein_coding	39.8777	0.692405	0.155989	9.04647e-06	0.00012121	IV	12308292	12311697	-
WBGene00014252	ZK1320.2	ZK1320.2	protein_coding	909.345	0.691767	0.0509705	5.87657e-42	1.16466e-39	II	9657881	9659002	-
WBGene00001877	his-3	T10C6.12	protein_coding	26.781	0.690765	0.173166	6.63441e-05	0.000721705	V	16040807	16041191	+
WBGene00013901	ugt-16	ZC443.6	protein_coding	61.0741	0.690757	0.135123	3.18686e-07	5.85262e-06	V	12825023	12827442	+
WBGene00019587	K09F6.4	K09F6.4	pseudogene	51.7692	0.689357	0.130746	1.3458e-07	2.63837e-06	II	2262196	2265665	-
WBGene00001065	dpy-3	EGAP7.1	protein_coding	13.1475	0.688728	0.169851	5.01572e-05	0.000563003	X	2144604	2145647	-
WBGene00017861	F27D9.2	F27D9.2	protein_coding	84.7088	0.687985	0.118505	6.41662e-09	1.57934e-07	X	7672992	7676305	+
WBGene00002041	hum-8	Y66H1A.6	protein_coding	865.168	0.687581	0.0499518	4.14489e-43	8.86076e-41	IV	429208	440554	-
WBGene00018572	lin-42	F47F6.1	protein_coding	116.932	0.6845	0.149863	4.93569e-06	7.00381e-05	II	1233235	1252359	-
WBGene00012201	W02B12.1	W02B12.1	protein_coding	20.8394	0.683835	0.1733	7.94779e-05	0.000844775	II	11449020	11451445	+
WBGene00020579	T19D12.4	T19D12.4	protein_coding	1048.08	0.683097	0.0692723	6.14115e-23	4.95091e-21	II	6631104	6637098	+
WBGene00003230	mex-5	W02A2.7	protein_coding	425.548	0.682374	0.104085	5.52872e-11	1.80738e-09	IV	13353722	13356104	+
WBGene00013867	ZC373.2	ZC373.2	protein_coding	20.7167	0.680963	0.134012	3.74753e-07	6.77762e-06	X	10057924	10058432	-
WBGene00004397	rol-6	T01B7.7	protein_coding	27.2711	0.680415	0.176023	0.000110867	0.00113896	II	8733049	8734239	+
WBGene00021007	W03F11.4	W03F11.4	protein_coding	6.18372	0.68037	0.171709	7.42143e-05	0.000794599	I	2235601	2241252	-
WBGene00021517	Y41D4B.15	Y41D4B.15	protein_coding	18.428	0.678255	0.174195	9.87453e-05	0.00102663	IV	1564080	1567716	+
WBGene00017681	slc-17.5	F21F8.11	protein_coding	96.4658	0.677759	0.109837	6.80405e-10	1.93503e-08	V	8282375	8284900	-
WBGene00004093	ppw-1	C18E3.7	protein_coding	537.503	0.677688	0.0655263	4.53851e-25	4.05398e-23	I	4185173	4189956	+
WBGene00235324	F10G2.10	F10G2.10	protein_coding	57.8166	0.677547	0.170528	7.09063e-05	0.000763045	V	7322214	7323790	+
WBGene00195176	Y43F8B.24	Y43F8B.24	protein_coding	20.3335	0.67749	0.168564	5.84007e-05	0.000643389	V	19457419	19459092	+
WBGene00009706	argk-1	F44G3.2	protein_coding	1315.28	0.676901	0.146601	3.88744e-06	5.68941e-05	V	16103893	16105952	+
WBGene00017302	F09F7.5	F09F7.5	protein_coding	239.45	0.676807	0.0937619	5.26177e-13	2.18582e-11	III	5546986	5551248	+
WBGene00077629	K10G4.13	K10G4.13	pseudogene	69.1143	0.676671	0.133001	3.62417e-07	6.58397e-06	V	17294412	17297359	-
WBGene00021035	W05F2.3	W05F2.3	protein_coding	200.941	0.675243	0.116854	7.536e-09	1.84125e-07	I	3367639	3368550	-
WBGene00020382	T09B4.8	T09B4.8	protein_coding	44.8059	0.674971	0.152616	9.7482e-06	0.000129518	I	6164718	6166539	-
WBGene00002272	lec-9	C16H3.2	protein_coding	226.546	0.674833	0.0788053	1.09691e-17	6.50151e-16	X	17600486	17601503	+
WBGene00007225	C01G6.3	C01G6.3	protein_coding	18.3269	0.674331	0.126543	9.88314e-08	1.98142e-06	II	9269887	9271267	+
WBGene00007368	C06B8.2	C06B8.2	protein_coding	59.8885	0.674254	0.148096	5.2935e-06	7.48804e-05	V	15476059	15478749	-
WBGene00010515	K02E11.6	K02E11.6	protein_coding	11.8581	0.673892	0.177067	0.000141319	0.00140845	V	14248801	14251510	+
WBGene00003522	nas-3	K06A4.1	protein_coding	10.0001	0.673811	0.175307	0.000121237	0.00123153	V	9478162	9479601	+
WBGene00017589	F19B10.10	F19B10.10	protein_coding	15.9671	0.673371	0.17715	0.00014404	0.00143183	II	3677534	3681415	-
WBGene00006609	tre-3	W05E10.4	protein_coding	111.197	0.673365	0.106305	2.38437e-10	7.20654e-09	V	11709768	11715903	-
WBGene00001875	his-1	T10C6.14	protein_coding	92.2207	0.672439	0.156776	1.79343e-05	0.000225077	V	16042519	16042831	+
WBGene00023502	clec-184	F08G5.7	protein_coding	14.489	0.672377	0.175734	0.000130181	0.0013091	IV	12432639	12435035	+
WBGene00021215	Y18H1A.11	Y18H1A.11	protein_coding	60.8622	0.671664	0.129541	2.16053e-07	4.09425e-06	I	673164	683472	+
WBGene00007716	fbxa-82	C25D7.4	protein_coding	14.3552	0.671498	0.177141	0.000150187	0.00148439	V	15050886	15052530	-
WBGene00000977	dhs-14	R05D8.8	protein_coding	105.273	0.671316	0.101097	3.12966e-11	1.05576e-09	V	2763980	2765200	-
WBGene00002056	ifc-2	M6.1	protein_coding	2476.83	0.671031	0.0416185	1.74788e-58	5.83424e-56	X	642155	654904	-
WBGene00011182	R09H10.5	R09H10.5	protein_coding	3028.01	0.670867	0.0798092	4.24637e-17	2.38323e-15	IV	10621743	10628829	-
WBGene00001906	his-32	F17E9.10	protein_coding	84.6577	0.670114	0.141077	2.03422e-06	3.13894e-05	IV	8334304	8334715	+
WBGene00020166	T02G5.7	T02G5.7	protein_coding	806.929	0.669641	0.0571357	1.00453e-31	1.2657e-29	II	7075613	7077188	+
WBGene00022382	Y94H6A.10	Y94H6A.10	protein_coding	153.698	0.669239	0.131279	3.43527e-07	6.26649e-06	IV	2710120	2710666	-
WBGene00003879	ora-1	F57H12.3	protein_coding	12.9101	0.669126	0.176939	0.000155778	0.00153328	IV	7977889	7979020	+
WBGene00019590	K09F6.7	K09F6.7	protein_coding	181.906	0.668816	0.0878517	2.67779e-14	1.2336e-12	II	2290916	2292127	-
WBGene00004149	trpl-5	T16A1.7	protein_coding	38.7754	0.668022	0.152698	1.21541e-05	0.000157845	II	2085248	2090636	-
WBGene00003228	mex-1	W03C9.7	protein_coding	183.927	0.667517	0.13571	8.71116e-07	1.45768e-05	II	11968636	11972347	+
WBGene00007964	cyp-25A2	C36A4.2	protein_coding	97.4455	0.666492	0.14931	8.05174e-06	0.000109501	III	3835220	3837211	+
WBGene00008825	F14H3.6	F14H3.6	protein_coding	16.3615	0.665536	0.123784	7.59101e-08	1.56412e-06	V	16057321	16058893	-
WBGene00012716	Y39E4B.5	Y39E4B.5	protein_coding	60.4066	0.66542	0.14459	4.18187e-06	6.05973e-05	III	13169915	13173106	+
WBGene00001690	grd-1	R08B4.1	protein_coding	57.238	0.663536	0.144567	4.43653e-06	6.36092e-05	X	11109439	11115887	+
WBGene00010738	K10D3.4	K10D3.4	protein_coding	147.964	0.662357	0.137199	1.38106e-06	2.20993e-05	I	7134737	7139898	-
WBGene00004908	snf-9	C49C3.1	protein_coding	4.57037	0.662045	0.157565	2.64886e-05	0.000318365	IV	17312141	17315462	+
WBGene00020455	fbxa-59	T12B5.8	protein_coding	82.639	0.661817	0.143544	4.01621e-06	5.86435e-05	III	939940	943476	-
WBGene00018643	drd-50	F49F1.1	protein_coding	3.56081	0.661492	0.14528	5.28285e-06	7.47853e-05	IV	4117731	4119179	+
WBGene00044898	let-383	T21G5.6	protein_coding	8.64002	0.660758	0.175629	0.000168402	0.00164056	I	6862312	6870901	+
WBGene00019473	cyp-35A5	K07C6.5	protein_coding	14.6842	0.660734	0.175683	0.000169278	0.00164657	V	3936325	3938597	+
WBGene00000722	col-149	B0024.1	protein_coding	140.031	0.660556	0.144775	5.05135e-06	7.15614e-05	V	10291700	10292869	-
WBGene00012481	Y18D10A.11	Y18D10A.11	protein_coding	69.5223	0.660394	0.134624	9.31969e-07	1.54997e-05	I	12861950	12863544	-
WBGene00008080	C44B9.3	C44B9.3	protein_coding	21.0596	0.660173	0.176688	0.000186691	0.00179756	III	10878187	10880183	-
WBGene00009897	skpo-1	F49E12.1	protein_coding	19.1959	0.660039	0.13464	9.47495e-07	1.57167e-05	II	8400298	8404848	-
WBGene00194717	ZC239.22	ZC239.22	protein_coding	22.8881	0.65993	0.165574	6.72762e-05	0.000729758	II	3219686	3220823	-
WBGene00017108	cyp-43A1	E03E2.1	protein_coding	233.964	0.659814	0.0841804	4.57431e-15	2.27235e-13	X	5714521	5717562	+
WBGene00011800	T16G1.6	T16G1.6	protein_coding	13.0733	0.658855	0.174778	0.000163461	0.00159773	V	12935537	12937174	-
WBGene00019154	glf-1	H04M03.4	protein_coding	22.2866	0.658755	0.17718	0.000200805	0.00191793	IV	5885834	5889821	+
WBGene00004789	sgk-1	W10G6.2	protein_coding	284.185	0.658664	0.0759799	4.3621e-18	2.66859e-16	X	16254841	16262122	-
WBGene00009991	F53F4.8	F53F4.8	pseudogene	68.8893	0.658563	0.162527	5.07777e-05	0.000568	V	13614235	13617723	-
WBGene00017449	otpl-3	F14B8.7	protein_coding	28.9282	0.658466	0.161053	4.34141e-05	0.000495202	X	6921645	6924764	-
WBGene00012557	Y37D8A.19	Y37D8A.19	protein_coding	19.8889	0.65721	0.137919	1.88676e-06	2.92592e-05	III	12929872	12931435	+
WBGene00018646	mul-1	F49F1.6	protein_coding	27.2111	0.65713	0.155573	2.40067e-05	0.000291854	IV	4121341	4123166	-
WBGene00002039	hum-6	T10H10.1	protein_coding	784.84	0.656807	0.0628234	1.39273e-25	1.27394e-23	X	2303081	2314914	+
WBGene00021178	Y9C9A.8	Y9C9A.8	protein_coding	10.9001	0.655981	0.176856	0.000207971	0.00197645	IV	4930344	4932285	+
WBGene00020626	T20F5.4	T20F5.4	protein_coding	38.5248	0.655637	0.153623	1.97384e-05	0.000244494	I	3912634	3915308	-
WBGene00016594	C42D4.1	C42D4.1	protein_coding	1187.18	0.655484	0.0557227	6.03148e-32	7.70168e-30	IV	7189286	7190333	+
WBGene00002259	lbp-7	T22G5.2	protein_coding	25.334	0.655201	0.169851	0.000114548	0.00117172	V	13879551	13880213	+
WBGene00007393	fbxa-157	C06H5.2	protein_coding	20.3648	0.65514	0.171467	0.000133016	0.00133409	V	17899802	17901906	+
WBGene00012255	lpr-6	W04G3.1	protein_coding	22.8504	0.655081	0.176809	0.00021138	0.00200085	X	11059993	11061871	+
WBGene00001876	his-2	T10C6.13	protein_coding	61.0432	0.654726	0.166879	8.73212e-05	0.000918901	V	16041872	16042283	-
WBGene00001240	elo-2	F11E6.5	protein_coding	459.945	0.654654	0.103178	2.22546e-10	6.79641e-09	IV	17466061	17467408	-
WBGene00011102	R07E3.1	R07E3.1	protein_coding	1161.87	0.65443	0.0495894	9.13112e-40	1.67047e-37	X	10339216	10341161	-
WBGene00008494	F01D5.3	F01D5.3	protein_coding	2.45634	0.653995	0.132104	7.39843e-07	1.26269e-05	II	13999058	14000144	-
WBGene00020393	T10B5.7	T10B5.7	protein_coding	457.888	0.653498	0.0671902	2.33369e-22	1.8197e-20	V	1846200	1848015	+
WBGene00022649	ZK84.1	ZK84.1	protein_coding	125.322	0.653487	0.159852	4.34978e-05	0.000495859	II	6020652	6023339	+
WBGene00010545	cbp-2	K03H1.10	protein_coding	273.205	0.653401	0.0742413	1.3554e-18	8.68278e-17	III	9923173	9924800	+
WBGene00016669	ilys-2	C45G7.2	protein_coding	42.5626	0.652875	0.170628	0.000130078	0.00130876	IV	2467677	2468879	+
WBGene00014158	ZK938.1	ZK938.1	protein_coding	5.92532	0.652463	0.145008	6.81118e-06	9.37675e-05	II	9829407	9830754	+
WBGene00010899	M28.8	M28.8	protein_coding	106.208	0.651345	0.15666	3.21473e-05	0.000378487	II	10628262	10633216	+
WBGene00008787	F14B6.6	F14B6.6	protein_coding	47.5678	0.651162	0.148225	1.11766e-05	0.000146754	I	12232711	12235193	+
WBGene00014052	ZK669.2	ZK669.2	protein_coding	41.1923	0.650571	0.152103	1.89288e-05	0.000235847	II	7936591	7938178	-
WBGene00045411	C25F9.11	C25F9.11	protein_coding	148.668	0.65024	0.117581	3.19959e-08	7.07032e-07	V	19432446	19433072	-
WBGene00008377	D1054.10	D1054.10	protein_coding	23.8953	0.649793	0.130234	6.0564e-07	1.05338e-05	V	10791974	10792875	-
WBGene00015780	C14F11.4	C14F11.4	protein_coding	17.131	0.64968	0.174982	0.000204941	0.00195058	X	6230905	6233048	-
WBGene00018797	ept-1	F54D7.2	protein_coding	308.5	0.649453	0.064823	1.2595e-23	1.05102e-21	I	4805606	4809674	+
WBGene00004986	spp-1	T07C4.4	protein_coding	83.5763	0.648891	0.143323	5.96966e-06	8.36368e-05	III	10355097	10355668	-
WBGene00009488	oac-20	F36G9.12	protein_coding	3.30347	0.648604	0.146433	9.45184e-06	0.000126108	V	15978713	15981779	+
WBGene00020205	arrd-1	T04B8.3	protein_coding	5.80522	0.647155	0.151105	1.84544e-05	0.000230541	II	627504	628658	+
WBGene00000867	cyb-2.2	H31G24.4	protein_coding	97.7304	0.646786	0.119976	7.00834e-08	1.45887e-06	I	4114860	4116370	+
WBGene00014164	lact-2	ZK945.1	protein_coding	811.826	0.646677	0.059501	1.6316e-27	1.70565e-25	II	10094872	10098785	+
WBGene00011107	R07E3.6	R07E3.6	protein_coding	30.5633	0.646467	0.176958	0.000258966	0.00239528	X	10317721	10321857	+
WBGene00194926	K08D8.12	K08D8.12	protein_coding	5.03602	0.645116	0.165717	9.90575e-05	0.00102931	IV	12893465	12896332	+
WBGene00021850	Y54F10AM.6	Y54F10AM.6	protein_coding	24.0227	0.644611	0.17395	0.00021079	0.00199726	III	2508817	2511827	+
WBGene00018260	cyp-33C7	F41B5.2	protein_coding	257.645	0.64415	0.0738646	2.76539e-18	1.71382e-16	V	2250539	2252591	+
WBGene00018138	folt-2	F37B4.7	protein_coding	247.173	0.643907	0.176711	0.000268589	0.00247617	V	2872464	2875600	-
WBGene00006449	alg-4	ZK757.3	protein_coding	4.39005	0.643797	0.140812	4.83047e-06	6.87908e-05	III	9887208	9891424	-
WBGene00044080	D1086.10	D1086.10	protein_coding	40.6631	0.641884	0.13374	1.59067e-06	2.51154e-05	V	14082752	14083584	+
WBGene00006947	wrt-1	ZK1290.12	protein_coding	7.88087	0.641882	0.167268	0.000124324	0.00125952	II	7530995	7533246	+
WBGene00019343	nep-18	K02F6.9	protein_coding	51.2439	0.641831	0.130213	8.26146e-07	1.39626e-05	II	2557776	2564073	-
WBGene00019318	K02E10.4	K02E10.4	protein_coding	13.0691	0.64182	0.177094	0.00028988	0.00265029	X	2483262	2488482	+
WBGene00021153	Y4C6A.3	Y4C6A.3	protein_coding	6.55033	0.641773	0.128766	6.22702e-07	1.08098e-05	IV	5450992	5456099	-
WBGene00011748	T13F2.9	T13F2.9	pseudogene	5.64409	0.64156	0.132204	1.21724e-06	1.96932e-05	IV	9768056	9768984	+
WBGene00015683	C10G8.4	C10G8.4	protein_coding	6.83556	0.641242	0.133035	1.43478e-06	2.29011e-05	V	5311934	5312349	+
WBGene00016596	C42D4.3	C42D4.3	protein_coding	45.3959	0.641139	0.172488	0.000201606	0.00192461	IV	7179238	7180484	+
WBGene00017258	F08F1.4	F08F1.4	protein_coding	6.93769	0.640855	0.17275	0.000207488	0.00197285	X	8413429	8414195	+
WBGene00019619	asp-14	K10C2.3	protein_coding	12.6119	0.64054	0.175394	0.0002602	0.00240552	X	6444184	6446664	-
WBGene00009146	F26C11.1	F26C11.1	protein_coding	17.7454	0.638887	0.173127	0.000223996	0.00210665	II	9894734	9897402	+
WBGene00001074	dpy-13	F30B5.1	protein_coding	97.44	0.6379	0.159761	6.52875e-05	0.000712248	IV	4235613	4236710	+
WBGene00007440	C08E8.4	C08E8.4	protein_coding	108.522	0.637875	0.130315	9.83743e-07	1.6233e-05	V	18371845	18373532	+
WBGene00012127	T28D6.7	T28D6.7	protein_coding	67.1842	0.637075	0.135937	2.77872e-06	4.21258e-05	III	11344099	11346483	-
WBGene00017986	F32D1.7	F32D1.7	protein_coding	53.4039	0.636274	0.159898	6.91351e-05	0.000746518	V	4374973	4376173	-
WBGene00012123	T28D6.3	T28D6.3	protein_coding	3.55523	0.634972	0.151887	2.90812e-05	0.00034582	III	11366766	11368435	+
WBGene00017532	ent-5	F16H11.3	protein_coding	4.02194	0.634187	0.146475	1.49345e-05	0.0001907	X	4647525	4649197	-
WBGene00011505	pzf-1	T05G11.1	protein_coding	2.6888	0.633217	0.119788	1.24913e-07	2.4577e-06	V	15926424	15928425	-
WBGene00022179	Y71H2AM.14	Y71H2AM.14	protein_coding	9.34854	0.633045	0.172251	0.000237734	0.00221397	III	2743719	2746653	-
WBGene00015110	B0281.3	B0281.3	protein_coding	91.5188	0.632864	0.135781	3.14791e-06	4.69374e-05	II	2307040	2308352	+
WBGene00000718	col-145	B0222.7	protein_coding	23.3936	0.631974	0.150843	2.79416e-05	0.000334983	V	9161991	9163005	-
WBGene00235275	T09A12.8	T09A12.8	protein_coding	8.05464	0.631763	0.175257	0.000312424	0.00283056	IV	8241544	8243699	-
WBGene00018282	F41D9.2	F41D9.2	protein_coding	50.215	0.63154	0.14508	1.34261e-05	0.000172366	X	8382704	8384945	-
WBGene00001774	gst-26	Y53F4B.29	protein_coding	33.8584	0.63127	0.149379	2.37912e-05	0.000289605	II	15163816	15164553	-
WBGene00013904	ugt-6	ZC455.4	protein_coding	24.6417	0.631145	0.165253	0.000133852	0.00134106	V	12795480	12798224	-
WBGene00013986	ZK512.7	ZK512.7	protein_coding	7.96529	0.631082	0.163412	0.000112507	0.00115347	III	9138051	9138701	-
WBGene00003395	mom-2	F38E1.7	protein_coding	104.048	0.630753	0.124346	3.92483e-07	7.07138e-06	V	8355987	8358185	+
WBGene00014047	clec-61	ZK666.7	protein_coding	37.3752	0.629681	0.167584	0.000171692	0.00166494	II	10488729	10490537	-
WBGene00000698	col-124	C24F3.6	protein_coding	250.976	0.629517	0.137844	4.95061e-06	7.01866e-05	IV	10216450	10217617	+
WBGene00000743	col-170	T10E10.6	protein_coding	8.63682	0.629264	0.171074	0.000234773	0.00219068	X	6331708	6332611	+
WBGene00005271	srh-48	C06C3.6	protein_coding	10.1479	0.629184	0.175063	0.000325579	0.00294134	II	9380095	9384994	+
WBGene00020758	T24C4.2	T24C4.2	protein_coding	4.75927	0.62914	0.151991	3.48314e-05	0.000406068	III	866770	869969	-
WBGene00019208	lips-14	H17B01.3	pseudogene	4.07305	0.629105	0.152497	3.70147e-05	0.000428371	II	1484093	1485764	-
WBGene00013392	Y62H9A.4	Y62H9A.4	protein_coding	7.59464	0.628414	0.133636	2.57063e-06	3.91583e-05	X	11880125	11881226	+
WBGene00000283	cah-5	R173.1	protein_coding	271.333	0.627954	0.0754158	8.32303e-17	4.60331e-15	X	7020032	7023950	+
WBGene00019014	F57C12.2	F57C12.2	protein_coding	104.9	0.627601	0.112139	2.18558e-08	4.95034e-07	X	549354	551392	-
WBGene00020353	T08B6.4	T08B6.4	protein_coding	4.03873	0.627414	0.138036	5.48616e-06	7.73183e-05	IV	4905694	4908500	+
WBGene00002054	ifb-2	F10C1.7	protein_coding	1923.78	0.627063	0.0489345	1.36297e-37	2.31535e-35	II	5750187	5754140	+
WBGene00008496	F01D5.6	F01D5.6	protein_coding	16.6902	0.626113	0.176366	0.000385107	0.00340634	II	14006509	14008588	+
WBGene00011821	cdf-2	T18D3.3	protein_coding	164.774	0.625666	0.0884898	1.54387e-12	6.01919e-11	X	12464639	12466917	-
WBGene00000868	cyb-3	T06E6.2	protein_coding	598.988	0.62454	0.0890985	2.39085e-12	9.00757e-11	V	15395695	15397353	+
WBGene00001476	fmo-1	K08C7.2	protein_coding	642.769	0.623959	0.0693385	2.28335e-19	1.54601e-17	IV	10661856	10664404	+
WBGene00019103	F59D6.1	F59D6.1	protein_coding	18.5207	0.623563	0.175209	0.000372316	0.0033055	V	3045136	3052197	+
WBGene00044331	clec-25	T20B3.15	protein_coding	6.20369	0.622667	0.171919	0.000292495	0.00267163	V	16843240	16844851	+
WBGene00050904	Y70C5A.3	Y70C5A.3	protein_coding	4.29732	0.620589	0.149969	3.50175e-05	0.000407987	V	16618337	16620923	-
WBGene00021263	Y22D7AR.10	Y22D7AR.10	protein_coding	8.3304	0.62037	0.157887	8.52246e-05	0.000899825	III	1701711	1702437	-
WBGene00001067	dpy-5	F27C1.8	protein_coding	98.6196	0.620362	0.167799	0.000218111	0.00205537	I	5432196	5433051	-
WBGene00000602	col-13	F15H10.2	protein_coding	8.84988	0.618814	0.150526	3.93923e-05	0.000452866	V	10420787	10421902	-
WBGene00016453	vet-2	C35E7.1	protein_coding	16.677	0.618042	0.177098	0.000483324	0.00414222	I	10846771	10850103	+
WBGene00022669	ZK177.1	ZK177.1	protein_coding	3.02326	0.617461	0.118377	1.8279e-07	3.52e-06	II	5528140	5529642	+
WBGene00022257	puf-11	Y73B6BL.38	protein_coding	190.315	0.617203	0.132298	3.08256e-06	4.60352e-05	IV	6421584	6423497	+
WBGene00001066	dpy-4	Y41E3.2	protein_coding	103.232	0.617133	0.163584	0.000161565	0.00158043	IV	14985542	14986784	-
WBGene00008709	F11E6.6	F11E6.6	protein_coding	12.8048	0.61604	0.176159	0.000470396	0.00404967	IV	17464447	17465986	-
WBGene00019068	faah-3	F58H7.2	protein_coding	136.01	0.615137	0.109269	1.80663e-08	4.16308e-07	IV	940016	945653	-
WBGene00004993	spp-8	C28C12.5	protein_coding	270.48	0.614983	0.0977118	3.0969e-10	9.22092e-09	IV	8481663	8483621	+
WBGene00000668	col-93	W05B2.5	protein_coding	122.412	0.614392	0.134515	4.93646e-06	7.00381e-05	III	10984551	10985609	-
WBGene00008537	F02H6.4	F02H6.4	pseudogene	3.05947	0.614143	0.125418	9.7431e-07	1.61053e-05	IV	14207563	14219159	+
WBGene00009606	F40G12.11	F40G12.11	protein_coding	2.31514	0.614056	0.119948	3.06555e-07	5.64074e-06	V	14286170	14288056	+
WBGene00021994	Y59E9AL.4	Y59E9AL.4	protein_coding	43.0287	0.613771	0.146816	2.90819e-05	0.00034582	IV	5210902	5215192	-
WBGene00013567	Y75B12B.1	Y75B12B.1	protein_coding	90.8044	0.613293	0.138431	9.40883e-06	0.000125623	V	15184698	15185880	+
WBGene00015601	fbxa-166	C08E3.9	protein_coding	18.8965	0.61259	0.174916	0.000461424	0.00397962	II	1616828	1619048	-
WBGene00001064	dpy-2	T14B4.6	protein_coding	15.1315	0.612475	0.1771	0.000543501	0.00458362	II	6714291	6715971	+
WBGene00013037	Y49E10.18	Y49E10.18	protein_coding	11.0693	0.612087	0.175316	0.000480623	0.00412464	III	12442629	12446106	-
WBGene00000601	col-12	F15H10.1	protein_coding	12.002	0.611019	0.165213	0.000216997	0.00204608	V	10423897	10425198	-
WBGene00020080	math-37	R52.9	protein_coding	31.3142	0.610512	0.152896	6.52469e-05	0.000712213	II	2116883	2122191	-
WBGene00306002	T24C4.10	T24C4.10	protein_coding	17.2667	0.610462	0.169275	0.000310553	0.00281495	III	889800	891243	-
WBGene00045236	Y26D4A.19	Y26D4A.19	pseudogene	3.92402	0.610449	0.159999	0.000136003	0.00135974	I	13079741	13080633	+
WBGene00020188	T03F1.6	T03F1.6	protein_coding	47.6627	0.609922	0.163857	0.000197429	0.00189043	I	3839800	3841561	-
WBGene00001430	fkb-5	C50F2.6	protein_coding	55.305	0.609774	0.163378	0.000189745	0.0018242	I	3898044	3899802	-
WBGene00003057	lon-3	ZK836.1	protein_coding	11.2617	0.6097	0.160614	0.000147017	0.00145685	V	12197436	12198645	-
WBGene00020517	hpo-8	T15B7.2	protein_coding	603.446	0.609331	0.0541387	2.18859e-29	2.52364e-27	V	6839288	6840256	+
WBGene00018803	fbxa-24	F54D10.2	protein_coding	313.934	0.609153	0.089001	7.68302e-12	2.77376e-10	II	3816525	3818238	+
WBGene00009308	spe-18	F32A11.3	protein_coding	9.44312	0.609067	0.174755	0.000491645	0.00420217	II	13151458	13153399	-
WBGene00000983	dhs-20	F35B12.2	protein_coding	44.4182	0.608877	0.14977	4.79487e-05	0.000541408	V	11602293	11604563	-
WBGene00201564	F13D11.19	F13D11.19	ncRNA	8.36861	0.608784	0.174272	0.000477093	0.00409804	X	5816431	5816909	+
WBGene00021879	clec-83	Y54G2A.14	protein_coding	704.962	0.608768	0.0617493	6.28493e-23	5.04545e-21	IV	2839370	2841472	-
WBGene00015912	fbxc-50	C17F4.5	protein_coding	4.97769	0.608145	0.155587	9.27847e-05	0.000969956	II	3246315	3248123	-
WBGene00017177	F02E8.4	F02E8.4	protein_coding	8.55434	0.607996	0.134901	6.57596e-06	9.07941e-05	X	4454119	4457304	+
WBGene00010049	F54D5.3	F54D5.3	protein_coding	1573.23	0.607655	0.0717646	2.5107e-17	1.45193e-15	II	11571804	11573025	+
WBGene00009404	F35C11.5	F35C11.5	protein_coding	87.6103	0.60696	0.129668	2.85627e-06	4.31076e-05	II	8253742	8255319	+
WBGene00000680	col-106	Y77E11A.15	protein_coding	137.07	0.606946	0.133972	5.88726e-06	8.25432e-05	IV	1459895	1460786	-
WBGene00013841	fbxa-33	ZC47.9	pseudogene	22.113	0.605931	0.166454	0.000272403	0.00250616	III	1279626	1281725	+
WBGene00018921	sago-2	F56A6.1	protein_coding	31.8211	0.605761	0.171004	0.000396542	0.00349287	I	618159	621490	+
WBGene00011090	R07B7.6	R07B7.6	protein_coding	70.9037	0.605255	0.133349	5.65531e-06	7.96242e-05	V	12072861	12074986	-
WBGene00012464	arrd-7	Y17G7B.11	protein_coding	24.6738	0.604197	0.173151	0.000484048	0.00414469	II	12060231	12062621	-
WBGene00007832	srbc-82	C31A11.4	protein_coding	3.78159	0.603832	0.156998	0.00012001	0.00122206	V	16300575	16301531	+
WBGene00010317	idh-1	F59B8.2	protein_coding	1453.71	0.603697	0.0742941	4.44513e-16	2.34925e-14	IV	9439077	9441107	-
WBGene00022616	hsd-3	ZC449.6	protein_coding	11.8482	0.603507	0.176457	0.000625874	0.00517	X	5009299	5011222	+
WBGene00018730	F53A9.7	F53A9.7	protein_coding	58.008	0.603084	0.15822	0.000138026	0.00137852	X	8716664	8716922	-
WBGene00006057	sss-2	F47B8.11	pseudogene	4.21273	0.603046	0.137372	1.13413e-05	0.000148608	V	14346058	14346967	+
WBGene00007643	marc-3	C17E4.3	protein_coding	51.5242	0.602479	0.152756	8.01154e-05	0.0008506	I	9416703	9418885	-
WBGene00020035	egg-5	R12E2.10	protein_coding	51.4657	0.602363	0.162178	0.000203832	0.001941	I	4168983	4171589	-
WBGene00018682	aagr-4	F52D1.1	protein_coding	602.627	0.602127	0.0544461	1.98006e-28	2.17761e-26	X	460650	466899	+
WBGene00077697	F58E6.13	F58E6.13	protein_coding	32.1758	0.601296	0.165838	0.000288063	0.00263495	V	9745233	9749219	+
WBGene00019272	H42K12.3	H42K12.3	protein_coding	55.4911	0.601204	0.172437	0.000489368	0.00418835	X	1311390	1316640	+
WBGene00022820	ZK813.1	ZK813.1	protein_coding	13.9667	0.60118	0.124794	1.45448e-06	2.31767e-05	X	3446310	3446935	+
WBGene00003219	mes-1	F54F7.5	protein_coding	12.2424	0.600653	0.175668	0.000627962	0.0051811	X	11857477	11862373	+
WBGene00017962	fbxa-72	F31F4.15	protein_coding	54.009	0.600144	0.144291	3.19282e-05	0.00037614	V	674885	676753	-
WBGene00018200	btb-17	F39E9.11	protein_coding	10.8529	0.598873	0.17645	0.000688791	0.00563411	II	3295404	3296658	+
WBGene00007509	C10C5.5	C10C5.5	protein_coding	25.7517	0.598615	0.1763	0.000685184	0.00560943	IV	9381435	9383189	+
WBGene00017103	klo-2	E02H9.5	protein_coding	6.80284	0.598146	0.173928	0.000583753	0.00487127	III	2446208	2448696	+
WBGene00022891	ZK1290.10	ZK1290.10	protein_coding	22.0064	0.597508	0.170463	0.00045624	0.00394207	II	7551940	7553906	-
WBGene00008296	cdr-2	C54D10.1	protein_coding	213.467	0.597438	0.0836431	9.15159e-13	3.68894e-11	V	12414655	12415709	-
WBGene00011501	rmd-1	T05G5.7	protein_coding	129.019	0.596834	0.128298	3.28842e-06	4.88411e-05	III	9759093	9760389	+
WBGene00003689	nhr-99	M02H5.1	protein_coding	8.20543	0.596727	0.17619	0.000707035	0.00575612	V	474777	477155	+
WBGene00015258	B0554.5	B0554.5	protein_coding	19.5221	0.596678	0.175104	0.000655458	0.00539159	V	424439	426574	+
WBGene00015939	damt-1	C18A3.1	protein_coding	37.917	0.596501	0.155101	0.000120112	0.00122206	II	5720147	5721791	+
WBGene00015243	B0524.4	B0524.4	pseudogene	3.73435	0.595976	0.153239	0.000100584	0.00104119	III	1881155	1887304	-
WBGene00015646	mlt-10	C09E8.3	protein_coding	42.0437	0.59597	0.168342	0.000399789	0.00351335	II	546704	552032	+
WBGene00003711	nhr-121	E02H9.8	protein_coding	60.075	0.595819	0.133502	8.0827e-06	0.000109765	III	2449337	2454807	-
WBGene00045412	C25F9.12	C25F9.12	protein_coding	19.2532	0.594449	0.167843	0.000397565	0.00350026	V	19402180	19402955	-
WBGene00002057	ifd-1	R04E5.10	protein_coding	251.403	0.594386	0.0863735	5.91933e-12	2.14926e-10	X	8820702	8824448	-
WBGene00019605	ctsa-4.1	K10B2.2	protein_coding	47.9425	0.593626	0.14126	2.64158e-05	0.000317892	II	6366995	6369091	+
WBGene00015399	cyp-35A1	C03G6.14	protein_coding	7.63954	0.593281	0.174845	0.000690854	0.00564613	V	7359928	7361773	-
WBGene00019859	R03H10.7	R03H10.7	protein_coding	63.8306	0.593245	0.128995	4.24603e-06	6.13868e-05	II	4177245	4178938	-
WBGene00015167	B0403.3	B0403.3	protein_coding	108.453	0.593158	0.109608	6.24474e-08	1.30707e-06	X	7061131	7063336	-
WBGene00000656	col-80	C09G5.5	protein_coding	178.741	0.592699	0.128899	4.26227e-06	6.14813e-05	II	10707200	10708287	+
WBGene00003982	pes-9	R11H6.1	protein_coding	603.128	0.592395	0.0608873	2.26002e-22	1.76952e-20	V	14595313	14597034	-
WBGene00001761	gst-13	T26C5.1	protein_coding	66.1944	0.592348	0.128442	3.99203e-06	5.838e-05	II	9231456	9232344	+
WBGene00044291	C25F9.10	C25F9.10	protein_coding	32.9928	0.591516	0.147547	6.09772e-05	0.000669834	V	19405728	19406394	+
WBGene00019839	R02F11.1	R02F11.1	protein_coding	18.6318	0.591471	0.176321	0.00079504	0.00639596	V	4801093	4802681	+
WBGene00013380	memi-2	Y62E10A.14	protein_coding	49.9142	0.591469	0.140525	2.56521e-05	0.000310074	IV	13399067	13400506	-
WBGene00012879	fbxa-215	Y45F10C.3	protein_coding	112.899	0.591404	0.105462	2.04985e-08	4.67071e-07	IV	13665363	13666909	-
WBGene00004174	abu-14	ZK1067.7	protein_coding	60.1954	0.590773	0.172841	0.000630814	0.00520017	II	9225185	9227214	-
WBGene00005833	srw-86	C25F9.7	protein_coding	81.8024	0.590585	0.128598	4.38017e-06	6.29813e-05	V	19400076	19400719	-
WBGene00044772	T23E7.6	T23E7.6	protein_coding	36.6359	0.590455	0.16462	0.000334805	0.00301467	X	17680766	17684811	-
WBGene00015839	math-10	C16C4.15	protein_coding	141.714	0.590348	0.133897	1.03861e-05	0.000137036	II	1871541	1873348	+
WBGene00000991	dhs-28	M03A8.1	protein_coding	1065.35	0.589959	0.0642396	4.16428e-20	2.9674e-18	X	6818437	6820080	+
WBGene00015823	C16B8.3	C16B8.3	protein_coding	495.038	0.589537	0.107837	4.5789e-08	9.84385e-07	X	3968139	3968634	-
WBGene00011795	T16A9.5	T16A9.5	protein_coding	11.9122	0.589207	0.177123	0.000879319	0.00698827	V	14213551	14215206	-
WBGene00019818	R02C2.7	R02C2.7	protein_coding	18.3843	0.589179	0.171809	0.000605222	0.00502836	V	241325	242618	-
WBGene00011486	T05E12.3	T05E12.3	protein_coding	24.6246	0.588085	0.171117	0.000588749	0.00490221	V	17076873	17077989	-
WBGene00010124	F55G11.4	F55G11.4	protein_coding	91.8265	0.587959	0.164733	0.000358118	0.00318986	IV	12973623	12975603	+
WBGene00044535	K11D12.13	K11D12.13	protein_coding	6.02885	0.587802	0.137375	1.87894e-05	0.000234264	V	5033398	5034171	+
WBGene00008043	C40H1.8	C40H1.8	protein_coding	10.7653	0.587594	0.176974	0.00089943	0.00711417	III	9314716	9317164	+
WBGene00022591	cuti-1	ZC328.1	protein_coding	23.4896	0.587094	0.160134	0.000246113	0.00227972	I	6404586	6405705	+
WBGene00010658	K08D8.4	K08D8.4	protein_coding	17.4863	0.586752	0.173368	0.000713245	0.00580419	IV	12907468	12909998	-
WBGene00271644	K09F6.14	K09F6.14	ncRNA	41.2565	0.586626	0.138278	2.21165e-05	0.000270953	II	2280045	2280406	-
WBGene00019540	epic-2	K08D12.6	protein_coding	972.62	0.586374	0.127512	4.25362e-06	6.14499e-05	IV	1720789	1723072	+
WBGene00016217	C29F9.2	C29F9.2	protein_coding	43.6688	0.586069	0.140172	2.90151e-05	0.00034582	III	130946	131751	+
WBGene00016781	phat-7	C49G7.3	protein_coding	66.696	0.586039	0.159069	0.000229433	0.00215078	V	4046421	4047433	+
WBGene00016541	C39H7.1	C39H7.1	protein_coding	3.82122	0.585977	0.150078	9.44265e-05	0.000986037	IV	5631927	5633379	+
WBGene00019588	K09F6.5	K09F6.5	pseudogene	75.1252	0.585279	0.116437	4.99294e-07	8.84504e-06	II	2272061	2273776	-

## Sheet: Down_no TIR1
WormBaseID	symbol	secondaryIdentifier	Feature	Mean_normalized_counts_over_all_samples	log2FC	SE_log2FC	p_value	p_Adj	Chr	Gene_start	Gene_end	Strand
WBGene00007535	ttr-19	C12D8.4	protein_coding	408.894	-2.56079	0.0983079	1.3912e-149	4.4116e-146	V	10226827	10227433	-
WBGene00019016	F57F4.2	F57F4.2	protein_coding	15622.1	-2.51529	0.125984	1.10585e-88	8.41597e-86	V	6389038	6389734	-
WBGene00010169	clec-18	F56H6.8	protein_coding	301.311	-2.50238	0.164059	1.5743e-52	4.99211e-50	I	12301423	12303157	-
WBGene00019178	scl-12	H10D18.2	protein_coding	8699.59	-2.4923	0.149011	8.52692e-63	3.061e-60	V	3812590	3813437	+
WBGene00271832	Y60C6A.3	Y60C6A.3	protein_coding	670.406	-2.35825	0.099323	1.2911e-124	2.4565e-121	V	4785801	4786197	+
WBGene00013090	Y51B9A.8	Y51B9A.8	protein_coding	484.412	-2.2931	0.114448	2.666e-89	2.11347e-86	II	9398850	9399662	+
WBGene00009421	F35E8.7	F35E8.7	protein_coding	399.593	-2.11734	0.167659	1.46396e-36	2.34062e-34	V	15914013	15915142	+
WBGene00021479	oac-55	Y39H10A.2	protein_coding	516.163	-2.00445	0.0735473	1.4951e-163	5.6892e-160	V	3761138	3766315	+
WBGene00009892	scl-11	F49E11.6	protein_coding	5969.36	-2.00112	0.161505	2.9417e-35	4.40699e-33	IV	13051372	13052219	+
WBGene00015236	B0511.11	B0511.11	protein_coding	76.3665	-1.97684	0.125597	8.10454e-56	2.61351e-53	I	10648599	10654237	-
WBGene00004996	spp-11	T25D10.3	protein_coding	3307.41	-1.95737	0.0851112	4.9102e-117	7.1862e-114	II	6405387	6407379	-
WBGene00000108	alh-2	K04F1.15	protein_coding	35.3048	-1.95247	0.173127	1.69156e-29	1.97446e-27	V	1644168	1647728	+
WBGene00019179	scl-13	H10D18.4	protein_coding	3069.74	-1.9194	0.173035	1.36298e-28	1.50768e-26	V	3810784	3811641	-
WBGene00022713	ZK355.3	ZK355.3	protein_coding	497.178	-1.56836	0.147335	1.84345e-26	1.83631e-24	II	2927016	2927633	-
WBGene00006419	oac-39	R02C2.3	protein_coding	16590.7	-1.56719	0.0555295	3.0873e-175	1.4685e-171	V	246607	251752	-
WBGene00013972	scl-20	ZK384.2	protein_coding	116.714	-1.54959	0.147605	8.80476e-26	8.13201e-24	V	18732797	18734481	-
WBGene00012816	scl-21	Y43F8B.5	protein_coding	129.333	-1.51168	0.105066	6.16748e-47	1.58571e-44	V	19494761	19495687	-
WBGene00003529	nas-10	K09C8.3	protein_coding	223.182	-1.49746	0.123157	5.14106e-34	7.08795e-32	X	10960913	10963503	-
WBGene00011159	chil-17	R09D1.3	protein_coding	30.4384	-1.48603	0.167582	7.48379e-19	4.85961e-17	II	9438610	9440160	-
WBGene00011157	chil-15	R09D1.1	protein_coding	27.0423	-1.47113	0.1702	5.4483e-18	3.30125e-16	II	9442167	9443622	-
WBGene00019233	ugt-14	H23N18.2	protein_coding	162.539	-1.44225	0.136805	5.51019e-26	5.18994e-24	V	4906252	4908304	+
WBGene00202498	Y60C6A.2	Y60C6A.2	protein_coding	135.757	-1.31337	0.131622	1.89676e-23	1.56224e-21	V	4785010	4785433	-
WBGene00007404	best-5	C07A9.8	protein_coding	227.569	-1.31207	0.120972	2.08378e-27	2.16645e-25	III	9686921	9690253	-
WBGene00189932	spp-29	Y26G10.7	protein_coding	136.442	-1.29373	0.124642	3.07081e-25	2.76897e-23	V	17696124	17696853	-
WBGene00009420	F35E8.6	F35E8.6	protein_coding	430.768	-1.26956	0.156843	5.75279e-16	3.00694e-14	V	15912147	15913056	+
WBGene00017312	pitr-5	F09G2.3	protein_coding	217.843	-1.26459	0.117009	3.16603e-27	3.27374e-25	V	7184848	7188552	+
WBGene00015549	C06G3.3	C06G3.3	protein_coding	288.383	-1.25618	0.120778	2.46165e-25	2.23026e-23	IV	7036122	7036471	+
WBGene00045398	Y71F9AM.8	Y71F9AM.8	protein_coding	25.8472	-1.25584	0.175904	9.37539e-13	3.76321e-11	I	2940907	2941583	-
WBGene00017509	F16B4.7	F16B4.7	protein_coding	247.154	-1.24717	0.109151	3.09685e-30	3.7057e-28	V	1585710	1586089	+
WBGene00010212	fbxa-192	F57G4.8	protein_coding	62.7083	-1.24082	0.133661	1.64257e-20	1.20198e-18	V	17640671	17650527	-
WBGene00022441	Y110A2AL.4	Y110A2AL.4	protein_coding	389.512	-1.23315	0.0943933	5.28913e-39	9.31769e-37	II	2839303	2840386	+
WBGene00017537	F17A9.5	F17A9.5	protein_coding	564.202	-1.22774	0.087323	6.7153e-45	1.55811e-42	V	6110970	6112997	-
WBGene00086560	ZK355.8	ZK355.8	protein_coding	687.592	-1.2117	0.124628	2.41646e-22	1.87655e-20	II	2927803	2928141	+
WBGene00008396	D1086.9	D1086.9	protein_coding	358.043	-1.16651	0.176851	4.22366e-11	1.40243e-09	V	14104269	14106330	+
WBGene00008842	chil-28	F15A4.8	pseudogene	196.748	-1.16322	0.133098	2.33985e-18	1.4644e-16	II	12475513	12478917	-
WBGene00009339	F32G8.3	F32G8.3	protein_coding	99.1028	-1.15155	0.123188	8.93841e-21	6.64305e-19	V	10554442	10555339	-
WBGene00021737	Y50D4A.3	Y50D4A.3	pseudogene	15.7307	-1.1233	0.176778	2.09348e-10	6.41395e-09	V	1182805	1184644	-
WBGene00009486	F36G9.7	F36G9.7	protein_coding	84.7852	-1.11632	0.141169	2.62293e-15	1.31326e-13	V	15968417	15969753	-
WBGene00004932	sod-3	C08A9.1	protein_coding	465.162	-1.1056	0.09016	1.43763e-34	2.0261e-32	X	17092752	17094306	+
WBGene00015694	ugt-27	C10H11.5	protein_coding	398.761	-1.10382	0.088293	7.30146e-36	1.1203e-33	I	4724064	4726771	+
WBGene00044519	F59A7.11	F59A7.11	protein_coding	17.4927	-1.08257	0.176051	7.78875e-10	2.19214e-08	V	2013351	2013924	-
WBGene00011158	chil-16	R09D1.2	protein_coding	35.3304	-1.07947	0.16653	9.04271e-11	2.88185e-09	II	9440440	9441938	-
WBGene00020741	dlhd-1	T23F4.3	protein_coding	79.7553	-1.07597	0.127394	3.01464e-17	1.72242e-15	II	1169534	1172130	-
WBGene00021134	W10G11.1	W10G11.1	protein_coding	58.3261	-1.07561	0.166846	1.14305e-10	3.58282e-09	II	3559651	3560692	-
WBGene00019719	M01H9.3	M01H9.3	protein_coding	9618	-1.05574	0.0460108	1.6326e-116	2.2186e-113	IV	4468499	4477059	-
WBGene00219714	linc-3	K12D9.16	lincRNA	13.0191	-1.05543	0.175903	1.97254e-09	5.22696e-08	V	3012694	3013087	+
WBGene00021898	Y54G2A.36	Y54G2A.36	protein_coding	55.6624	-1.05079	0.130849	9.70152e-16	4.97523e-14	IV	2897693	2901651	+
WBGene00011596	T07G12.5	T07G12.5	protein_coding	40.7705	-1.04355	0.148383	2.02408e-12	7.68666e-11	IV	10541427	10545138	-
WBGene00015071	cest-30	B0238.7	protein_coding	68.8821	-1.03589	0.159611	8.57771e-11	2.74285e-09	V	5260331	5263099	-
WBGene00011018	R05A10.1	R05A10.1	protein_coding	959.794	-1.0041	0.0887639	1.14358e-29	1.34307e-27	IV	14182376	14190691	+
WBGene00021136	W10G11.3	W10G11.3	protein_coding	114.268	-1.00172	0.147441	1.09036e-11	3.89217e-10	II	3561748	3562519	-
WBGene00011245	R11D1.4	R11D1.4	protein_coding	27.6982	-1.00049	0.17327	7.7327e-09	1.88377e-07	V	12712975	12714220	-
WBGene00000008	aat-7	F54D12.3	protein_coding	24.431	-0.997238	0.171413	5.96403e-09	1.47749e-07	II	1386869	1391639	+
WBGene00011427	T04C12.1	T04C12.1	protein_coding	131.286	-0.993644	0.11685	1.83848e-17	1.07297e-15	V	11058639	11059269	-
WBGene00021135	W10G11.2	W10G11.2	protein_coding	99.5597	-0.992727	0.15005	3.69085e-11	1.22981e-09	II	3560807	3561661	-
WBGene00017374	ttr-41	F10G7.11	protein_coding	2395.82	-0.964272	0.0549358	5.6704e-69	2.39745e-66	II	4727327	4727869	-
WBGene00013973	asp-18	ZK384.3	protein_coding	149.117	-0.952334	0.174344	4.69795e-08	1.00543e-06	V	18730173	18731679	-
WBGene00000535	cpi-1	K08B4.6	protein_coding	442.606	-0.946363	0.0823815	1.52352e-30	1.84627e-28	IV	6092602	6093680	-
WBGene00019964	R08E5.4	R08E5.4	protein_coding	197.752	-0.93667	0.0957289	1.31101e-22	1.0393e-20	V	3768569	3769870	+
WBGene00011699	cyp-34A2	T10H4.11	protein_coding	1760.48	-0.935706	0.0793131	4.01504e-32	5.2322e-30	V	15288776	15291095	-
WBGene00018618	F48G7.7	F48G7.7	protein_coding	47.5665	-0.934723	0.172323	5.82032e-08	1.22092e-06	V	625673	626421	-
WBGene00008640	F10B5.3	F10B5.3	protein_coding	758.24	-0.93244	0.0994123	6.62696e-21	4.94449e-19	II	8147183	8150030	-
WBGene00021048	W05H9.1	W05H9.1	protein_coding	10389.3	-0.92806	0.0399736	3.0765e-119	4.8778e-116	X	6272088	6273768	+
WBGene00017779	gtr-1	F25E2.1	protein_coding	42.0767	-0.927527	0.164968	1.88251e-08	4.31007e-07	X	802777	804269	+
WBGene00015532	C06E4.3	C06E4.3	protein_coding	30.4017	-0.924489	0.169238	4.69094e-08	1.00507e-06	IV	7260874	7262138	+
WBGene00003473	mtl-1	K11G9.6	protein_coding	3119.74	-0.919359	0.0728629	1.68758e-36	2.67566e-34	V	6691370	6691863	-
WBGene00004131	tent-5	F55A12.9	protein_coding	5511.13	-0.915179	0.053898	1.15789e-64	4.31959e-62	I	5372850	5384508	-
WBGene00077692	C08E8.10	C08E8.10	protein_coding	49.7751	-0.907147	0.155275	5.15132e-09	1.293e-07	V	18339014	18339907	-
WBGene00189961	Y54G2A.57	Y54G2A.57	protein_coding	3000.56	-0.904017	0.0616526	1.11126e-48	3.02041e-46	IV	2969939	2973466	+
WBGene00017465	F14F9.2	F14F9.2	protein_coding	2118.12	-0.902476	0.0900511	1.2223e-23	1.02447e-21	V	5144840	5145865	+
WBGene00017250	F08D12.7	F08D12.7	protein_coding	85.2694	-0.891613	0.12357	5.37581e-13	2.22833e-11	II	2767249	2769121	-
WBGene00014141	ZK899.2	ZK899.2	protein_coding	186.189	-0.889473	0.114034	6.18725e-15	3.01843e-13	X	9450224	9451994	-
WBGene00022497	Y119D3B.21	Y119D3B.21	protein_coding	2732.98	-0.88187	0.0687782	1.23557e-37	2.11783e-35	III	1214999	1215200	+
WBGene00008519	cyp-13B1	F02C12.5	protein_coding	503.424	-0.878913	0.0638675	4.34348e-43	9.18213e-41	X	13406673	13409643	-
WBGene00219308	W06G6.20	W06G6.20	protein_coding	94.5028	-0.877936	0.152142	7.90414e-09	1.92307e-07	V	16648031	16648367	-
WBGene00044201	H39E23.3	H39E23.3	protein_coding	266.62	-0.876526	0.176359	6.69141e-07	1.15632e-05	V	14107810	14110051	+
WBGene00001782	gst-34	Y1H11.1	protein_coding	32.7118	-0.874521	0.169871	2.63069e-07	4.90221e-06	II	15179905	15183239	-
WBGene00219298	F55H2.8	F55H2.8	protein_coding	68.2752	-0.87203	0.159456	4.5314e-08	9.75276e-07	III	9513868	9514588	+
WBGene00013060	Y51A2A.4	Y51A2A.4	protein_coding	369.855	-0.868863	0.0959675	1.38179e-19	9.52531e-18	V	18290941	18291348	+
WBGene00021978	Y58A7A.4	Y58A7A.4	protein_coding	10.7843	-0.846932	0.17656	1.61172e-06	2.54056e-05	V	5081987	5085007	-
WBGene00019648	K11D12.8	K11D12.8	protein_coding	127.943	-0.845868	0.0991727	1.47315e-17	8.63748e-16	V	5039454	5041001	-
WBGene00007397	C07A4.2	C07A4.2	protein_coding	142.107	-0.838796	0.138136	1.26123e-09	3.41825e-08	X	10172197	10174179	+
WBGene00002012	hsp-12.3	F38E11.1	protein_coding	105.076	-0.823952	0.115136	8.28638e-13	3.34727e-11	IV	9444790	9445507	-
WBGene00007516	gpx-5	C11E4.1	protein_coding	1151.49	-0.822243	0.042224	1.84728e-84	1.25523e-81	X	9584667	9586344	+
WBGene00219780	B0228.10	B0228.10	snoRNA	76.9492	-0.821525	0.129796	2.46149e-10	7.39847e-09	II	7745689	7745852	+
WBGene00008447	E01G4.5	E01G4.5	protein_coding	1087.43	-0.818251	0.0746503	5.87718e-28	6.28197e-26	II	13472400	13473995	+
WBGene00021977	Y58A7A.3	Y58A7A.3	protein_coding	159.83	-0.813016	0.116681	3.21775e-12	1.19572e-10	V	5077853	5080903	-
WBGene00012311	W06G6.9	W06G6.9	protein_coding	27.3265	-0.810692	0.169426	1.71041e-06	2.68058e-05	V	16645907	16646472	-
WBGene00013485	Y69H2.10	Y69H2.10	protein_coding	240.555	-0.809197	0.0820345	5.95654e-23	4.82251e-21	V	18670316	18684378	+
WBGene00001500	ftn-1	C54F6.14	protein_coding	336.309	-0.808525	0.0845921	1.20144e-21	9.18015e-20	V	7546467	7547579	-
WBGene00017621	txt-17	F20A1.10	protein_coding	1035.61	-0.803165	0.0756462	2.47377e-26	2.41364e-24	V	7052716	7053200	-
WBGene00022004	npr-22	Y59H11AL.1	protein_coding	150.213	-0.799146	0.109593	3.05584e-13	1.28345e-11	IV	8559431	8563161	+
WBGene00013351	Y59A8B.19	Y59A8B.19	protein_coding	30.0773	-0.797395	0.173669	4.40169e-06	6.3205e-05	V	18007229	18007871	+
WBGene00009226	cyp-37B1	F28G4.1	protein_coding	95.7467	-0.796378	0.139965	1.27152e-08	2.99036e-07	V	16278115	16280616	+
WBGene00016877	C52D10.3	C52D10.3	protein_coding	262.259	-0.79555	0.0860608	2.37347e-20	1.71702e-18	IV	17176476	17189805	+
WBGene00021478	Y39H10A.1	Y39H10A.1	protein_coding	319.805	-0.793274	0.0742662	1.24255e-26	1.25083e-24	V	3767203	3767808	+
WBGene00015592	C08D8.1	C08D8.1	protein_coding	58.5937	-0.789869	0.137218	8.59647e-09	2.07823e-07	V	8345758	8349909	+
WBGene00011869	dod-6	T20G5.7	protein_coding	6409	-0.78203	0.0741511	5.27583e-26	4.99393e-24	III	10197715	10198352	+
WBGene00015061	cpna-2	B0228.4	protein_coding	9234.8	-0.778781	0.0419397	5.71663e-77	3.2959e-74	II	7724902	7752731	+
WBGene00010320	F59B10.4	F59B10.4	protein_coding	370.709	-0.777445	0.105382	1.61381e-13	6.91541e-12	II	10513812	10519117	-
WBGene00008889	F16D3.6	F16D3.6	protein_coding	23.7368	-0.775321	0.171767	6.368e-06	8.83073e-05	I	8375489	8377578	+
WBGene00010128	F55G11.8	F55G11.8	protein_coding	32.9338	-0.772392	0.160384	1.46547e-06	2.33323e-05	IV	12962807	12964645	+
WBGene00001768	gst-20	Y48E1B.10	protein_coding	194.091	-0.77032	0.0917925	4.78071e-17	2.66738e-15	II	13608153	13609824	-
WBGene00271703	ZK1010.12	ZK1010.12	protein_coding	6.37658	-0.768373	0.169382	5.7237e-06	8.04872e-05	III	12991296	12992492	+
WBGene00016929	C54F6.12	C54F6.12	protein_coding	32.9927	-0.766688	0.159483	1.52948e-06	2.42499e-05	V	7536737	7538118	-
WBGene00010209	fbxa-191	F57G4.4	pseudogene	21.6247	-0.761146	0.17044	7.97833e-06	0.000108581	V	17637981	17640042	-
WBGene00020343	acs-3	T08B1.6	protein_coding	510.196	-0.759711	0.082898	4.98189e-20	3.52362e-18	V	1969527	1974514	+
WBGene00010217	sre-31	F57G9.1	protein_coding	19.0609	-0.759032	0.173322	1.19053e-05	0.000155038	II	12406821	12408817	-
WBGene00021137	W10G11.4	W10G11.4	pseudogene	41.2023	-0.758887	0.176129	1.64211e-05	0.000207455	II	3562699	3563360	-
WBGene00235092	C54F6.17	C54F6.17	protein_coding	796.098	-0.758833	0.0822906	2.93295e-20	2.10575e-18	V	7527452	7528008	+
WBGene00012280	W05E10.1	W05E10.1	protein_coding	72.194	-0.757455	0.152861	7.22539e-07	1.24071e-05	V	11689412	11691691	-
WBGene00050974	Y6G8.9	Y6G8.9	pseudogene	31.1989	-0.755028	0.1642	4.2611e-06	6.14813e-05	V	17599977	17600872	+
WBGene00016915	idpp-11	C54D2.1	protein_coding	36.7311	-0.753352	0.161491	3.0867e-06	4.60609e-05	X	7842540	7845557	+
WBGene00044921	F53C11.9	F53C11.9	protein_coding	153.718	-0.752608	0.1269	3.01626e-09	7.78661e-08	V	13778014	13778592	+
WBGene00008792	F14D7.5	F14D7.5	protein_coding	140.636	-0.75219	0.114976	6.06507e-11	1.97255e-09	V	14299139	14299669	-
WBGene00014050	ZK666.12	ZK666.12	protein_coding	20.2992	-0.751523	0.175886	1.93041e-05	0.000240052	II	10496211	10496703	+
WBGene00009028	F21H7.2	F21H7.2	protein_coding	79.4613	-0.745696	0.147459	4.25934e-07	7.62353e-06	V	16227120	16229996	-
WBGene00010501	K02C4.2	K02C4.2	protein_coding	200.839	-0.744703	0.10019	1.06225e-13	4.61425e-12	II	8075759	8076842	+
WBGene00011244	R11D1.3	R11D1.3	protein_coding	166.073	-0.743841	0.0984534	4.18014e-14	1.8936e-12	V	12711292	12712099	-
WBGene00007854	C31H5.1	C31H5.1	protein_coding	15.6027	-0.743477	0.176873	2.62889e-05	0.000316565	I	9025778	9031232	+
WBGene00015230	tag-344	B0511.4	protein_coding	5.87788	-0.739682	0.167139	9.61973e-06	0.000127989	I	10644244	10645617	+
WBGene00009033	F21H7.12	F21H7.12	protein_coding	35.0091	-0.738482	0.15768	2.82145e-06	4.26798e-05	V	16230164	16231043	+
WBGene00009166	F26F2.1	F26F2.1	protein_coding	180.802	-0.738452	0.147544	5.58699e-07	9.8061e-06	V	20559161	20561895	-
WBGene00009600	F40G12.5	F40G12.5	protein_coding	763.597	-0.738329	0.0669905	3.0134e-28	3.295e-26	V	14269190	14270829	-
WBGene00008044	C40H1.9	C40H1.9	protein_coding	91.7988	-0.735063	0.143118	2.80571e-07	5.19275e-06	III	9319940	9321714	+
WBGene00020397	pcbd-1	T10B11.1	protein_coding	544.395	-0.733103	0.0846408	4.66213e-18	2.843e-16	I	6951134	6951982	+
WBGene00010018	fbxa-69	F54B8.3	protein_coding	473.074	-0.731016	0.0698487	1.24158e-25	1.14118e-23	V	15814231	15815971	-
WBGene00015700	asp-9	C11D2.2	protein_coding	1536.74	-0.727854	0.125099	5.9479e-09	1.47542e-07	IV	6185888	6189324	+
WBGene00021158	Y4C6B.4	Y4C6B.4	protein_coding	218.833	-0.724058	0.0875975	1.38833e-16	7.52549e-15	IV	5326443	5329672	+
WBGene00077445	Y51A2A.12	Y51A2A.12	protein_coding	39.907	-0.723786	0.166487	1.37761e-05	0.000176739	V	18292594	18292944	+
WBGene00304930	Y50E8A.22	Y50E8A.22	protein_coding	18.4051	-0.72361	0.177055	4.37117e-05	0.000497701	V	14748910	14749087	-
WBGene00000222	atf-6	F45E6.2	protein_coding	1226.25	-0.723343	0.068142	2.53171e-26	2.45757e-24	X	12480947	12484904	+
WBGene00010031	F54B11.8	F54B11.8	protein_coding	19.6579	-0.716787	0.173927	3.7693e-05	0.000434635	X	13602222	13603926	-
WBGene00014192	nhr-246	ZK1037.4	protein_coding	13.3005	-0.716002	0.176679	5.06591e-05	0.000567298	V	15316476	15318524	+
WBGene00008719	ttr-52	F11F1.7	protein_coding	29.8175	-0.714148	0.162941	1.17125e-05	0.00015284	III	13404717	13405783	+
WBGene00045459	Y59A8B.26	Y59A8B.26	protein_coding	180.715	-0.709937	0.143197	7.13049e-07	1.22552e-05	V	18009979	18010837	-
WBGene00008230	pfk-1.2	C50F4.2	protein_coding	16.1155	-0.700393	0.173264	5.29182e-05	0.000589819	V	9531800	9534537	+
WBGene00010291	F58H10.1	F58H10.1	protein_coding	119.378	-0.696029	0.112897	7.03982e-10	1.99612e-08	I	7755777	7756353	+
WBGene00016697	cyp-33C2	C45H4.17	protein_coding	21.6947	-0.695471	0.174075	6.46261e-05	0.000706247	V	2183487	2186599	+
WBGene00007363	stdh-1	C06B3.4	protein_coding	1051.05	-0.695134	0.0657286	3.85773e-26	3.70692e-24	V	13906491	13908037	+
WBGene00017660	F21C10.11	F21C10.11	protein_coding	161.453	-0.694674	0.0974028	9.89374e-13	3.96291e-11	V	9123485	9123852	+
WBGene00008853	clec-101	F15D3.2	protein_coding	24.7535	-0.694274	0.175306	7.48393e-05	0.00079994	I	11560619	11564387	-
WBGene00004259	pyr-1	D2085.1	protein_coding	13336.7	-0.693302	0.0585507	2.39389e-32	3.14111e-30	II	8651108	8658726	+
WBGene00000978	dhs-15	R05D8.10	protein_coding	48.5106	-0.692887	0.143322	1.33498e-06	2.1398e-05	V	2768360	2769854	-
WBGene00008593	clec-227	F08H9.5	protein_coding	65.0315	-0.684089	0.153953	8.85133e-06	0.000118763	V	14472528	14474374	+
WBGene00013971	scl-19	ZK384.1	protein_coding	31.7641	-0.682651	0.176448	0.000109354	0.00112524	V	18731990	18732772	+
WBGene00017618	F20A1.6	F20A1.6	protein_coding	411.378	-0.681562	0.0694835	1.03002e-22	8.19966e-21	V	7024594	7027155	-
WBGene00015088	B0252.3	B0252.3	protein_coding	436.338	-0.681203	0.064144	2.40821e-26	2.36179e-24	II	6902845	6907757	-
WBGene00015261	B0563.1	B0563.1	protein_coding	11.8508	-0.679793	0.176882	0.000121442	0.00123295	X	9171540	9172336	+
WBGene00008220	C50B6.7	C50B6.7	protein_coding	81.7757	-0.678867	0.126465	7.96088e-08	1.6304e-06	V	13322364	13324983	-
WBGene00012237	W04A8.2	W04A8.2	protein_coding	47.5092	-0.671465	0.144379	3.30774e-06	4.90133e-05	I	13840703	13841937	+
WBGene00006650	tts-1	F09E10.11	ncRNA	12815.4	-0.671418	0.0785866	1.30027e-17	7.68287e-16	X	1504130	1504841	-
WBGene00007765	C27B7.9	C27B7.9	protein_coding	995.289	-0.669727	0.0818403	2.76083e-16	1.48383e-14	IV	8915471	8916110	-
WBGene00015583	C08A9.3	C08A9.3	protein_coding	9.11417	-0.668527	0.169968	8.38023e-05	0.000886775	X	17087881	17093299	-
WBGene00007410	C07B5.6	C07B5.6	protein_coding	38.5677	-0.666962	0.155584	1.8125e-05	0.000226873	X	9519018	9521751	+
WBGene00020946	W02D7.11	W02D7.11	protein_coding	225.881	-0.663727	0.175074	0.000149973	0.00148305	V	8302778	8304511	-
WBGene00045096	K01A6.7	K01A6.7	protein_coding	53.7464	-0.66366	0.146777	6.13874e-06	8.55646e-05	IV	11738246	11738567	-
WBGene00008091	C44F1.1	C44F1.1	protein_coding	771.909	-0.663517	0.122566	6.17847e-08	1.29462e-06	III	3760377	3765560	-
WBGene00007339	C05D12.1	C05D12.1	protein_coding	187.575	-0.659194	0.103973	2.29674e-10	6.98047e-09	II	11412252	11415772	-
WBGene00020386	dach-1	T09H2.1	protein_coding	769.752	-0.65878	0.0820117	9.53033e-16	4.90065e-14	V	3950022	3952097	+
WBGene00020157	T02B11.6	T02B11.6	protein_coding	22.0626	-0.658357	0.168574	9.405e-05	0.000982644	V	884877	889316	-
WBGene00044663	F26G1.10	F26G1.10	protein_coding	13.7268	-0.653853	0.176475	0.000211338	0.00200085	II	4774381	4774883	+
WBGene00017173	F02C9.2	F02C9.2	protein_coding	6.76795	-0.645105	0.170682	0.000157095	0.00154464	V	3133704	3137382	+
WBGene00000133	amt-1	C05E11.4	protein_coding	405.212	-0.644904	0.108951	3.23499e-09	8.30619e-08	X	4571436	4573914	+
WBGene00008538	sqrd-1	F02H6.5	protein_coding	402.659	-0.644483	0.108599	2.94737e-09	7.61911e-08	IV	14219870	14224440	+
WBGene00011429	T04C12.7	T04C12.7	protein_coding	286.19	-0.640327	0.0900495	1.15346e-12	4.58156e-11	V	11054126	11055296	+
WBGene00002016	hsp-16.2	Y46H3A.3	protein_coding	99.7551	-0.63995	0.122958	1.94415e-07	3.71753e-06	V	1804333	1804957	-
WBGene00044509	K07H8.12	K07H8.12	protein_coding	67.7032	-0.637848	0.127741	5.93613e-07	1.03615e-05	IV	8275412	8276709	-
WBGene00004183	prk-2	F45H7.4	protein_coding	287.218	-0.637485	0.115066	3.02149e-08	6.71575e-07	III	3363665	3370209	-
WBGene00219551	K07F5.21	K07F5.21	ncRNA	32.8108	-0.631065	0.167182	0.000160191	0.0015678	IV	9875695	9875916	+
WBGene00017724	F22F7.7	F22F7.7	protein_coding	545.843	-0.630172	0.11078	1.28157e-08	3.01027e-07	V	2131472	2140042	-
WBGene00020801	T25D10.4	T25D10.4	protein_coding	439.623	-0.629277	0.076111	1.36352e-16	7.41208e-15	II	6407534	6410281	-
WBGene00008389	D1086.2	D1086.2	protein_coding	133.431	-0.628994	0.108315	6.35822e-09	1.56699e-07	V	14096943	14098668	-
WBGene00018856	F55A4.4	F55A4.4	pseudogene	78.3286	-0.628226	0.125445	5.50095e-07	9.69083e-06	X	1024645	1025838	-
WBGene00014093	ZK829.1	ZK829.1	protein_coding	117.978	-0.627819	0.102602	9.41889e-10	2.6085e-08	IV	11940406	11942413	-
WBGene00016670	ilys-3	C45G7.3	protein_coding	43.6939	-0.627105	0.161166	9.98089e-05	0.0010352	IV	2464455	2465443	+
WBGene00009626	F42A8.1	F42A8.1	protein_coding	759.26	-0.625191	0.1312	1.88695e-06	2.92592e-05	II	9341396	9346590	-
WBGene00001852	hil-1	C30G7.1	protein_coding	2806.35	-0.622592	0.0552093	1.70564e-29	1.97876e-27	V	14949776	14952799	+
WBGene00011129	R07H5.9	R07H5.9	protein_coding	29.7196	-0.621134	0.166546	0.000191862	0.00184175	IV	11207485	11209361	+
WBGene00009835	F47H4.2	F47H4.2	protein_coding	583.467	-0.620086	0.0658474	4.64106e-21	3.49015e-19	V	17353322	17360204	+
WBGene00020522	T15B7.10	T15B7.10	pseudogene	231.517	-0.618623	0.106029	5.3962e-09	1.3509e-07	V	6810420	6814961	+
WBGene00017118	E04A4.3	E04A4.3	pseudogene	30.4194	-0.617705	0.171228	0.000309156	0.00280496	IV	4730635	4732750	+
WBGene00017345	F10E7.3	F10E7.3	pseudogene	6.79035	-0.617448	0.163434	0.000158122	0.00155153	II	7124643	7125929	+
WBGene00003092	lys-3	Y22F5A.6	protein_coding	806.939	-0.617348	0.0882981	2.71697e-12	1.01959e-10	V	10282099	10283544	-
WBGene00001608	R07B1.8	R07B1.8	protein_coding	30.7786	-0.61666	0.156935	8.51566e-05	0.000899605	X	9870631	9872654	-
WBGene00012572	Y37H2B.1	Y37H2B.1	pseudogene	28.1211	-0.616106	0.162473	0.000149412	0.00147904	V	18227036	18231455	-
WBGene00001107	dsl-5	F58B3.8	protein_coding	8.24084	-0.615468	0.175226	0.00044403	0.00385759	IV	11619362	11621009	-
WBGene00268213	C17B7.15	C17B7.15	protein_coding	26.0117	-0.613952	0.163641	0.00017556	0.00169554	V	3350176	3350967	+
WBGene00012437	nmy-3	Y11D7A.14	protein_coding	718.489	-0.613756	0.137294	7.80832e-06	0.000106343	IV	9274478	9283113	+
WBGene00000872	cyk-1	F11H8.4	protein_coding	2452.03	-0.613161	0.042869	2.091e-46	5.30445e-44	III	7023641	7029205	-
WBGene00007543	fipr-7	C12D8.16	protein_coding	61.7602	-0.609437	0.152156	6.19286e-05	0.0006795	V	10229828	10230163	+
WBGene00021183	Y9C9A.16	Y9C9A.16	protein_coding	114.152	-0.607975	0.115327	1.35122e-07	2.64355e-06	IV	4973520	4976125	-
WBGene00015993	C18H7.1	C18H7.1	protein_coding	161.072	-0.606785	0.118981	3.39964e-07	6.2134e-06	IV	615543	620936	+
WBGene00010945	chil-13	M176.8	protein_coding	498.527	-0.605249	0.0791036	1.98877e-14	9.29685e-13	II	9436623	9438327	-
WBGene00002013	hsp-12.6	F38E11.2	protein_coding	301.531	-0.604913	0.110436	4.31424e-08	9.32758e-07	IV	9446228	9447228	-
WBGene00005958	srx-67	K07C6.10	protein_coding	8.33125	-0.603994	0.172282	0.000455175	0.00393823	V	3916779	3918538	+
WBGene00000786	cpr-6	C25B8.3	protein_coding	7135.97	-0.602966	0.0443824	4.86806e-42	9.85315e-40	X	6607206	6609045	+
WBGene00022500	lfi-1	ZC8.4	protein_coding	16914.7	-0.601974	0.0551697	1.01764e-27	1.07565e-25	X	4976829	4993242	+
WBGene00020063	R13D11.10	R13D11.10	protein_coding	28.782	-0.601888	0.173931	0.000539174	0.00455318	V	812808	813201	-
WBGene00000059	acr-20	R06A4.10	protein_coding	42.2489	-0.599928	0.142968	2.71383e-05	0.000325568	II	14373830	14377896	-
WBGene00020473	lips-12	T13B5.6	protein_coding	16.0452	-0.596588	0.171174	0.000491644	0.00420217	II	1112183	1114233	-
WBGene00045455	F26G1.11	F26G1.11	protein_coding	42.8906	-0.596537	0.161865	0.000228338	0.00214536	II	4777136	4778104	+
WBGene00004062	pmp-5	T10H9.5	protein_coding	1104.67	-0.595787	0.0693083	8.24107e-18	4.91519e-16	V	6662190	6665813	-
WBGene00008454	E02A10.4	E02A10.4	protein_coding	94.7918	-0.594698	0.119455	6.41072e-07	1.11084e-05	V	12566015	12567950	-
WBGene00010614	cri-1	K07A1.7	protein_coding	815.274	-0.594472	0.0667631	5.37703e-19	3.56458e-17	I	9595275	9598363	-
WBGene00021368	best-20	Y37E11AR.1	protein_coding	10.1549	-0.593892	0.176761	0.000779819	0.00629213	IV	3756220	3759940	+
WBGene00001786	gst-38	F35E8.8	protein_coding	123.853	-0.593836	0.106984	2.84512e-08	6.35344e-07	V	15915161	15916070	-
WBGene00219605	linc-110	T09A5.22	lincRNA	31.4535	-0.592374	0.159907	0.000211819	0.00200401	II	7836074	7841128	-
WBGene00010174	F56H9.2	F56H9.2	protein_coding	4559.89	-0.589073	0.0798595	1.62665e-13	6.95474e-12	V	12637662	12638236	+
WBGene00015494	C05E11.3	C05E11.3	protein_coding	116.201	-0.58831	0.128728	4.87337e-06	6.93146e-05	X	4578240	4581727	+
WBGene00005000	spp-15	C48E7.10	protein_coding	102.821	-0.587183	0.120601	1.12266e-06	1.83031e-05	I	6249555	6250197	-
WBGene00015598	fbxa-163	C08E3.6	protein_coding	106.567	-0.586402	0.111272	1.36437e-07	2.66514e-06	II	1609251	1610730	-
WBGene00022346	pals-17	Y82E9BR.13	protein_coding	143.965	-0.585484	0.105361	2.7452e-08	6.15196e-07	III	1390449	1391852	-

## Sheet: Up_no 5PhIAA
WormBaseID	symbol	secondaryIdentifier	Feature	Mean_normalized_counts_over_all_samples	log2FC	SE_log2FC	p_value	p_Adj	Chr	Gene_start	Gene_end	Strand
WBGene00007833	oac-6	C31A11.5	protein_coding	53.1832	3.23642	0.170938	6.05535e-80	4.267e-77	V	16302716	16306159	+
WBGene00011222	R10H10.3	R10H10.3	protein_coding	140.599	3.06082	0.119666	2.6766e-144	1.6975e-140	IV	10388504	10393294	+
WBGene00003959	pcp-4	Y116F11B.3	protein_coding	75.6161	2.80862	0.137269	4.81841e-93	4.58376e-90	V	19822733	19831011	-
WBGene00000782	cpr-2	F36D3.9	protein_coding	452.988	2.67869	0.17709	1.08924e-51	3.13999e-49	V	16532935	16534100	-
WBGene00022610	ltah-1.2	ZC416.6	protein_coding	69.292	2.63071	0.152574	1.28186e-66	5.30188e-64	IV	3609217	3613072	-
WBGene00015756	C14C6.2	C14C6.2	protein_coding	52.5061	2.61266	0.160096	7.18949e-60	2.6821e-57	V	563133	564446	+
WBGene00020258	T05E7.1	T05E7.1	protein_coding	37.2235	2.3719	0.154213	2.2047e-53	6.6582e-51	I	6203973	6206927	+
WBGene00000785	cpr-5	W07B8.5	protein_coding	141.182	2.35487	0.143317	1.14313e-60	4.34983e-58	V	1132597	1134036	-
WBGene00008936	papl-1	F18E2.1	protein_coding	45.2298	2.3333	0.150959	6.82254e-54	2.12796e-51	V	12757564	12759760	-
WBGene00009394	clec-63	F35C5.6	protein_coding	5125.76	2.26741	0.073539	9.5398e-209	1.8151e-204	II	12895637	12897446	+
WBGene00009192	asah-2	F27E5.1	protein_coding	236.048	2.24114	0.104332	2.3453e-102	2.7889e-99	II	10139589	10141406	+
WBGene00007153	clec-41	B0365.6	protein_coding	349.026	2.22473	0.116392	1.92626e-81	1.40958e-78	V	13134902	13138101	-
WBGene00010050	F54D5.4	F54D5.4	protein_coding	160.249	2.21958	0.118217	1.19888e-78	7.86546e-76	II	11569817	11571004	+
WBGene00002273	lec-10	W01A11.4	protein_coding	75.7684	2.16666	0.138853	6.84249e-55	2.367e-52	V	6488202	6489120	-
WBGene00007097	B0024.4	B0024.4	protein_coding	106.018	2.1621	0.176214	1.31707e-34	2.05398e-32	V	10297398	10298985	+
WBGene00010749	K10D11.5	K10D11.5	protein_coding	25.1011	2.14016	0.165394	2.68493e-38	4.91187e-36	IV	12989684	12991843	-
WBGene00010745	dod-17	K10D11.1	protein_coding	16.7584	2.11966	0.174297	5.00196e-34	7.49349e-32	IV	12976302	12978343	+
WBGene00010746	K10D11.2	K10D11.2	protein_coding	11.7641	2.08772	0.171416	4.00902e-34	6.05362e-32	IV	12978985	12981991	+
WBGene00016425	C34H4.2	C34H4.2	protein_coding	54.7846	2.07736	0.174213	8.84505e-33	1.22836e-30	IV	1553751	1555567	+
WBGene00044696	F52E1.14	F52E1.14	protein_coding	35.9737	2.07591	0.161029	5.02106e-38	8.84544e-36	V	8383921	8384871	+
WBGene00022858	ZK1193.2	ZK1193.2	protein_coding	159.788	2.03347	0.131454	5.60807e-54	1.83964e-51	X	406456	425635	-
WBGene00007807	C29F3.7	C29F3.7	protein_coding	151.619	2.02544	0.113137	1.1249e-71	5.48777e-69	V	15354900	15357571	+
WBGene00009429	irg-5	F35E12.5	protein_coding	587.786	2.0128	0.169029	1.07503e-32	1.48213e-30	V	13737009	13738474	-
WBGene00001570	gei-13	F58A4.11	protein_coding	133.624	1.99851	0.138386	2.83344e-47	7.70129e-45	III	9631993	9637116	-
WBGene00008741	ctsa-1.2	F13D12.6	protein_coding	422.529	1.97962	0.113142	1.51701e-68	6.71226e-66	II	11739357	11742876	+
WBGene00008647	F10C2.7	F10C2.7	protein_coding	171.412	1.96224	0.173296	1.00912e-29	1.24672e-27	V	12053897	12056428	+
WBGene00006075	str-7	F22B8.5	protein_coding	104.762	1.95716	0.117119	1.09324e-62	4.33332e-60	V	16097823	16099541	-
WBGene00000215	asp-2	T18H9.2	protein_coding	617.879	1.95499	0.144268	7.80463e-42	1.85614e-39	V	9203076	9204734	+
WBGene00016061	hpo-15	C24G6.6	protein_coding	154.011	1.94964	0.108414	2.63692e-72	1.32026e-69	V	5509929	5513830	-
WBGene00021518	hpo-6	Y41D4B.16	protein_coding	273.702	1.94801	0.101438	3.43471e-82	2.72287e-79	IV	1562183	1564076	+
WBGene00020981	W03D2.6	W03D2.6	pseudogene	56.3101	1.93832	0.160211	1.07579e-33	1.59906e-31	IV	4056585	4058243	-
WBGene00009396	clec-65	F35C5.8	protein_coding	511.582	1.9216	0.0887966	7.4819e-104	1.0168e-100	II	12901324	12903336	+
WBGene00009908	F49H6.5	F49H6.5	protein_coding	56.0663	1.91797	0.143444	8.94499e-41	1.97892e-38	V	17023240	17025527	+
WBGene00008988	F20G2.5	F20G2.5	protein_coding	33.6937	1.91115	0.171747	9.19378e-29	1.06013e-26	V	13771508	13773700	+
WBGene00016424	C34H4.1	C34H4.1	protein_coding	90.5149	1.8997	0.148247	1.36102e-37	2.33286e-35	IV	1555578	1558065	+
WBGene00018707	oac-31	F52F10.3	protein_coding	49.3993	1.87811	0.148404	1.04441e-36	1.72791e-34	V	1538353	1541886	-
WBGene00008602	oac-14	F09B9.1	protein_coding	484.309	1.86473	0.147315	1.0087e-36	1.68346e-34	X	10139371	10142013	-
WBGene00013643	Y105C5A.24	Y105C5A.24	protein_coding	14.1259	1.85104	0.175999	7.18901e-26	7.01426e-24	IV	15849874	15852905	+
WBGene00022645	ZK6.11	ZK6.11	protein_coding	122.838	1.83517	0.14975	1.5824e-34	2.44771e-32	V	415869	417706	-
WBGene00020662	T21H3.1	T21H3.1	protein_coding	1040.54	1.83309	0.117884	1.59334e-54	5.31841e-52	V	1176723	1178864	+
WBGene00000219	asp-6	F21F8.7	protein_coding	1681.9	1.80557	0.161289	4.33035e-29	5.05456e-27	V	8267510	8268937	-
WBGene00009347	F32H5.1	F32H5.1	protein_coding	218.631	1.79575	0.0971183	2.46986e-76	1.46848e-73	V	13356082	13358037	-
WBGene00017364	clec-7	F10G2.3	protein_coding	12.0161	1.78417	0.17447	1.51284e-24	1.38381e-22	V	7328391	7330002	+
WBGene00008123	ent-4	C47A4.2	protein_coding	27.5191	1.78355	0.163419	9.88385e-28	1.087e-25	IV	13726929	13732829	+
WBGene00012583	clec-4	Y38E10A.5	protein_coding	12.5526	1.78032	0.173549	1.08615e-24	9.98311e-23	II	12578330	12581113	-
WBGene00008486	ugt-44	F01D4.2	protein_coding	24.0039	1.77753	0.170169	1.53393e-25	1.47396e-23	IV	10469740	10471899	+
WBGene00020989	W03D8.8	W03D8.8	protein_coding	48.3005	1.77395	0.159057	6.92885e-29	8.03831e-27	I	2791686	2794976	+
WBGene00014138	clec-186	ZK896.7	protein_coding	75.0463	1.75889	0.14103	1.06448e-35	1.70192e-33	IV	12866108	12869080	+
WBGene00004058	pmp-1	C44B7.8	protein_coding	167.182	1.75613	0.110094	2.79385e-57	1.02223e-54	II	6880703	6883754	-
WBGene00012947	Y47H9C.1	Y47H9C.1	protein_coding	309.537	1.75029	0.161458	2.21286e-27	2.36527e-25	I	11830984	11833183	-
WBGene00001819	haf-9	ZK484.2	protein_coding	271.199	1.74684	0.078351	4.1272e-110	7.8525e-107	I	6081781	6086006	+
WBGene00014666	C05D12.3	C05D12.3	protein_coding	101.274	1.74533	0.145537	3.89626e-33	5.5737e-31	II	11425265	11432762	+
WBGene00009397	clec-66	F35C5.9	protein_coding	95.8281	1.7449	0.117388	5.61689e-50	1.5488e-47	II	12904397	12906644	+
WBGene00011166	chil-22	R09D1.10	protein_coding	13.6322	1.70918	0.171802	2.55941e-23	2.19348e-21	II	9464467	9466195	-
WBGene00022644	dod-19	ZK6.10	protein_coding	363.63	1.69873	0.163738	3.23305e-25	3.04515e-23	V	411781	414759	-
WBGene00018731	F53A9.8	F53A9.8	protein_coding	113.65	1.67834	0.108532	6.07875e-54	1.96024e-51	X	8718640	8718904	-
WBGene00008607	F09B12.3	F09B12.3	protein_coding	351.351	1.67425	0.0892051	1.3643e-78	8.65236e-76	X	15095342	15097954	-
WBGene00008492	F01D5.1	F01D5.1	protein_coding	37.5726	1.67266	0.160167	1.57362e-25	1.50451e-23	II	13996957	13997581	-
WBGene00008199	C49C3.9	C49C3.9	protein_coding	106.106	1.66968	0.138732	2.31937e-33	3.39449e-31	IV	17339639	17342314	-
WBGene00020813	T25G12.6	T25G12.6	protein_coding	33.3071	1.66893	0.153455	1.50592e-27	1.62794e-25	X	17225196	17230208	-
WBGene00003995	pgp-1	K08E7.9	protein_coding	112.292	1.66692	0.127219	3.17328e-39	6.22421e-37	IV	12591703	12599169	-
WBGene00194769	Y32B12C.5	Y32B12C.5	pseudogene	41.8076	1.66227	0.164197	4.34076e-24	3.87733e-22	V	16603528	16610952	-
WBGene00007565	clec-48	C14A6.1	protein_coding	61.3217	1.633	0.144784	1.67004e-29	2.01102e-27	V	18158025	18159614	+
WBGene00009515	clec-170	F38A1.1	protein_coding	13.1524	1.62531	0.176327	3.03745e-20	2.22271e-18	IV	1266865	1274425	+
WBGene00011803	T16G12.1	T16G12.1	protein_coding	64.8841	1.59767	0.173828	3.88781e-20	2.81253e-18	III	10040180	10049857	-
WBGene00008495	F01D5.5	F01D5.5	protein_coding	46.1591	1.59022	0.171986	2.32478e-20	1.72779e-18	II	14001685	14002300	-
WBGene00008584	irg-4	F08G5.6	protein_coding	92.5508	1.5834	0.177037	3.75661e-19	2.56177e-17	IV	12435832	12438236	+
WBGene00003474	mtl-2	T08G5.10	protein_coding	36.3238	1.56147	0.164731	2.56926e-21	2.00339e-19	V	14018269	14018673	-
WBGene00000218	asp-5	F21F8.3	protein_coding	1297.7	1.55489	0.0646032	5.3607e-128	2.0398e-124	V	8272384	8274044	+
WBGene00011397	T03E6.8	T03E6.8	protein_coding	35.9073	1.54612	0.151806	2.31734e-24	2.08956e-22	V	16600841	16603202	-
WBGene00006404	tag-10	C31C9.1	protein_coding	374.457	1.5436	0.0674243	5.347e-116	1.2717e-112	II	13632583	13636998	+
WBGene00271815	spp-27	K04A8.21	protein_coding	77.8219	1.53069	0.152308	9.18805e-24	8.01889e-22	V	6556652	6557135	-
WBGene00008634	F10A3.4	F10A3.4	protein_coding	10.2738	1.53041	0.175908	3.31729e-18	2.13949e-16	V	16149104	16151899	+
WBGene00020128	R193.2	R193.2	protein_coding	515.142	1.52845	0.110935	3.46255e-43	8.44597e-41	X	1132992	1148585	-
WBGene00019515	ugt-19	K08B4.3	protein_coding	69.3493	1.52214	0.146526	2.80622e-25	2.66956e-23	IV	6076685	6079952	-
WBGene00000783	cpr-3	T10H4.12	protein_coding	388.988	1.50471	0.0882432	3.38946e-65	1.37208e-62	V	15296833	15298700	-
WBGene00016004	C18H9.6	C18H9.6	protein_coding	169.431	1.49974	0.14904	8.07753e-24	7.08217e-22	II	6700656	6701625	-
WBGene00011330	T01D3.6	T01D3.6	protein_coding	811.968	1.49609	0.104877	3.60565e-46	9.39741e-44	V	13716823	13720414	+
WBGene00022642	lipl-5	ZK6.7	protein_coding	387.874	1.4794	0.114997	7.11635e-38	1.24216e-35	V	385745	387740	+
WBGene00019617	ctsa-2	K10C2.1	protein_coding	3339.91	1.47318	0.0660427	3.2013e-110	6.7675e-107	X	6421035	6430610	-
WBGene00016219	pals-24	C29F9.4	protein_coding	59.5809	1.47074	0.161045	6.69734e-20	4.75461e-18	III	120434	124690	+
WBGene00045416	Y37H2A.14	Y37H2A.14	protein_coding	75.6808	1.4577	0.1722	2.55808e-17	1.55994e-15	V	18143744	18144720	+
WBGene00010904	ugt-62	M88.1	protein_coding	162.821	1.45484	0.1045	4.65913e-44	1.15123e-41	III	4537280	4540623	-
WBGene00019744	M02H5.8	M02H5.8	protein_coding	160.325	1.45471	0.12045	1.39323e-33	2.05485e-31	V	449980	450437	+
WBGene00000216	asp-3	H22K11.1	protein_coding	1433.08	1.45136	0.109459	3.97795e-40	8.22658e-38	X	6791063	6792709	+
WBGene00004999	spp-14	K09F5.3	protein_coding	374.907	1.44795	0.09469	8.7197e-53	2.5922e-50	X	7725978	7726383	+
WBGene00019213	H20E11.1	H20E11.1	protein_coding	19.3787	1.44575	0.176769	2.86834e-16	1.6242e-14	IV	6830144	6833464	+
WBGene00002271	lec-8	R07B1.10	protein_coding	215.209	1.44368	0.115319	5.87112e-36	9.54734e-34	X	9850570	9851336	+
WBGene00019932	R07C12.2	R07C12.2	pseudogene	248	1.44183	0.120768	7.4203e-33	1.03808e-30	IV	4148140	4150055	+
WBGene00004076	pod-2	W09B6.1	protein_coding	13786.1	1.42338	0.0612239	1.4632e-119	3.9768e-116	II	1136784	1152705	+
WBGene00017678	asp-12	F21F8.4	protein_coding	34.7797	1.42188	0.169339	4.59446e-17	2.73169e-15	V	8269209	8272056	+
WBGene00009395	clec-64	F35C5.7	protein_coding	9.00781	1.4013	0.172992	5.47955e-16	3.02185e-14	II	12898241	12900439	+
WBGene00044073	tag-244	C34H4.3	protein_coding	21.087	1.39914	0.167495	6.63769e-17	3.8858e-15	IV	1550877	1553119	+
WBGene00018646	mul-1	F49F1.6	protein_coding	27.2111	1.39342	0.163448	1.52632e-17	9.42852e-16	IV	4121341	4123166	-
WBGene00000084	aex-1	D2030.10	protein_coding	61.2006	1.38996	0.141873	1.15732e-22	9.53208e-21	I	7602306	7608245	+
WBGene00017322	clec-160	F09G8.8	protein_coding	36.0091	1.38986	0.154889	2.88006e-19	1.98536e-17	III	8272955	8275971	-
WBGene00017613	F20A1.1	F20A1.1	protein_coding	184.337	1.38398	0.102779	2.49244e-41	5.78306e-39	V	7051714	7052179	+
WBGene00021520	Y41D4B.18	Y41D4B.18	pseudogene	21.9589	1.38259	0.175086	2.86541e-15	1.51018e-13	IV	1558052	1559633	+
WBGene00003957	pcp-2	F23B2.12	protein_coding	50.3265	1.37773	0.142788	4.97364e-22	3.95935e-20	IV	9160587	9165127	-
WBGene00017592	F19C7.2	F19C7.2	protein_coding	251.681	1.37204	0.0881875	1.40005e-54	4.75668e-52	IV	4599953	4602778	+
WBGene00013035	Y49E10.16	Y49E10.16	protein_coding	136.312	1.36797	0.0974248	8.70732e-45	2.20887e-42	III	12430508	12433866	+
WBGene00016218	pals-23	C29F9.3	protein_coding	86.4083	1.36374	0.153074	5.14772e-19	3.4608e-17	III	124777	127971	+
WBGene00014136	ZK896.5	ZK896.5	protein_coding	14.2301	1.35356	0.176073	1.50021e-14	7.49161e-13	IV	12876949	12879645	-
WBGene00011190	swt-6	R10D12.9	protein_coding	97.0957	1.34914	0.125431	5.54713e-27	5.79888e-25	V	13954355	13956176	+
WBGene00009877	F49C12.7	F49C12.7	protein_coding	57.2609	1.34673	0.148106	9.63225e-20	6.78752e-18	IV	9308830	9312927	-
WBGene00000214	asp-1	Y39B6A.20	protein_coding	1255.48	1.34003	0.137153	1.50969e-22	1.23807e-20	V	19049561	19050752	-
WBGene00004224	ptr-10	F55F8.1	protein_coding	53.4132	1.33974	0.148723	2.09325e-19	1.45883e-17	I	5662142	5667160	+
WBGene00017691	ilys-5	F22A3.6	protein_coding	21.9182	1.3391	0.176975	3.8317e-14	1.83632e-12	X	6533489	6536840	-
WBGene00018823	F54E2.1	F54E2.1	protein_coding	442.811	1.33678	0.100101	1.11704e-40	2.44286e-38	V	2810397	2812017	+
WBGene00009393	clec-62	F35C5.5	protein_coding	362.797	1.33331	0.10114	1.10196e-39	2.20694e-37	II	12893061	12895128	-
WBGene00007450	C08F11.1	C08F11.1	protein_coding	54.0359	1.32517	0.148654	4.90353e-19	3.30832e-17	IV	13623832	13625433	+
WBGene00004988	spp-3	T08A9.7	protein_coding	153.251	1.31742	0.0989898	2.06197e-40	4.40799e-38	X	7314968	7315353	-
WBGene00009430	F35E12.6	F35E12.6	protein_coding	145.092	1.31176	0.101397	2.78607e-38	5.04837e-36	V	13734308	13736247	-
WBGene00009048	cth-1	F22B8.6	protein_coding	296.556	1.3092	0.0985132	2.65841e-40	5.61989e-38	V	16100679	16102750	+
WBGene00012529	Y32F6A.4	Y32F6A.4	protein_coding	150.1	1.30919	0.135568	4.59046e-22	3.66966e-20	V	10428720	10434067	-
WBGene00003090	lys-1	Y22F5A.4	protein_coding	510.615	1.30689	0.0974065	4.81696e-41	1.10419e-38	V	10277903	10279056	+
WBGene00020938	clec-218	W02D7.2	protein_coding	27.2739	1.30439	0.17157	2.90081e-14	1.40435e-12	V	8307941	8310766	+
WBGene00001068	dpy-6	F16F9.2	protein_coding	267.388	1.30239	0.097312	7.53946e-41	1.6876e-38	X	8450380	8455640	-
WBGene00004003	pgp-9	C47A10.1	protein_coding	167.959	1.30168	0.12818	3.14417e-24	2.82175e-22	V	17755891	17764751	+
WBGene00007479	C09F9.2	C09F9.2	protein_coding	220.472	1.28075	0.15591	2.12708e-16	1.21167e-14	II	14705514	14713240	+
WBGene00011076	scav-5	R07B1.3	protein_coding	56.8065	1.26645	0.148519	1.49916e-17	9.29087e-16	X	9858364	9861738	+
WBGene00021339	Y34F4.4	Y34F4.4	protein_coding	58.7459	1.25505	0.148744	3.23689e-17	1.95508e-15	III	1023220	1026361	-
WBGene00002055	ifc-1	F37B4.2	protein_coding	71.2023	1.2458	0.145793	1.28481e-17	7.98849e-16	V	2881392	2883753	+
WBGene00012727	Y39G8B.7	Y39G8B.7	protein_coding	64.9172	1.24464	0.176544	1.78855e-12	7.34968e-11	II	13994409	13995034	-
WBGene00001076	dpy-17	F54D8.1	protein_coding	23.7105	1.23792	0.176955	2.6398e-12	1.06861e-10	III	5107329	5108492	+
WBGene00012782	Y43C5A.2	Y43C5A.2	protein_coding	1071.64	1.23713	0.0577773	1.0334e-101	1.15657e-98	IV	10269882	10272701	+
WBGene00022326	fbxa-14	Y82E9BL.10	protein_coding	18.3249	1.23456	0.176673	2.79224e-12	1.12315e-10	III	1322123	1324613	-
WBGene00015828	math-14	C16C4.4	protein_coding	15.0071	1.23395	0.176188	2.49472e-12	1.0142e-10	II	1869419	1870805	+
WBGene00001770	gst-22	F21H7.1	protein_coding	10.6857	1.23304	0.17453	1.60725e-12	6.64771e-11	V	16231031	16232282	-
WBGene00000522	clc-1	C09F12.1	protein_coding	144.551	1.23047	0.113956	3.52956e-27	3.71014e-25	X	11047445	11049275	+
WBGene00019682	K12H4.7	K12H4.7	protein_coding	115.086	1.22993	0.173304	1.27558e-12	5.3222e-11	III	8048449	8051081	-
WBGene00021321	nspg-12	Y34B4A.5	protein_coding	15.9417	1.22776	0.17668	3.6769e-12	1.43944e-10	X	5257298	5258384	+
WBGene00018645	F49F1.5	F49F1.5	protein_coding	12.1432	1.2233	0.17542	3.09065e-12	1.22506e-10	IV	4119459	4120415	-
WBGene00000781	cpr-1	C52E4.1	protein_coding	117.468	1.22241	0.148497	1.84235e-16	1.05263e-14	V	11975550	11976756	+
WBGene00019273	H43E16.1	H43E16.1	protein_coding	90.8175	1.21689	0.14475	4.21141e-17	2.5118e-15	II	6674267	6679370	+
WBGene00045394	ZK813.7	ZK813.7	protein_coding	20.7844	1.21355	0.172283	1.86864e-12	7.64573e-11	X	3444813	3445197	+
WBGene00019089	clec-206	F59A7.1	protein_coding	6.95359	1.20941	0.157368	1.5271e-14	7.60592e-13	V	2000417	2004329	-
WBGene00016048	C24B9.3	C24B9.3	protein_coding	46.8155	1.20496	0.162545	1.23387e-13	5.69797e-12	V	2706965	2711599	-
WBGene00003091	lys-2	Y22F5A.5	protein_coding	108.003	1.20367	0.143619	5.24799e-17	3.10088e-15	V	10280306	10281474	-
WBGene00011800	T16G1.6	T16G1.6	protein_coding	13.0733	1.20243	0.172468	3.12627e-12	1.2366e-10	V	12935537	12937174	-
WBGene00009971	F53C11.1	F53C11.1	protein_coding	85.441	1.19447	0.13103	7.79264e-20	5.51163e-18	V	13775795	13777772	+
WBGene00019779	endu-2	M60.2	protein_coding	80.3293	1.19236	0.150158	2.01037e-15	1.07141e-13	X	8242300	8247869	+
WBGene00001150	ech-1.1	C29F3.1	protein_coding	16.4441	1.18629	0.173743	8.62113e-12	3.26744e-10	V	15357663	15361512	-
WBGene00021963	lipl-6	Y57E12B.3	protein_coding	44.0944	1.18363	0.162818	3.60451e-13	1.57654e-11	V	6931474	6934312	-
WBGene00019105	asp-8	F59D6.3	protein_coding	6.6854	1.17977	0.170182	4.13741e-12	1.61639e-10	V	3024548	3027931	+
WBGene00044302	F28E10.5	F28E10.5	pseudogene	9.8628	1.17462	0.176132	2.57601e-11	9.30002e-10	IV	4594131	4596678	+
WBGene00022781	pmt-1	ZK622.3	protein_coding	3715.4	1.17386	0.0545433	9.7832e-103	1.2409e-99	II	5278089	5282523	-
WBGene00009857	clec-28	F49A5.5	protein_coding	4.19815	1.17328	0.149639	4.47819e-15	2.3343e-13	V	16865703	16867293	+
WBGene00008629	cpt-5	F09F3.9	protein_coding	46.0218	1.17112	0.152639	1.68678e-14	8.33576e-13	V	13873194	13875888	+
WBGene00206354	F27E5.9	F27E5.9	protein_coding	9.64403	1.16634	0.174591	2.38249e-11	8.63413e-10	II	10134944	10135825	+
WBGene00017205	cest-29	F07C4.12	pseudogene	8.64746	1.15958	0.171328	1.30441e-11	4.83775e-10	V	7647835	7649817	-
WBGene00015399	cyp-35A1	C03G6.14	protein_coding	7.63954	1.15321	0.171159	1.60986e-11	5.92442e-10	V	7359928	7361773	-
WBGene00019957	R08E3.1	R08E3.1	protein_coding	2327.8	1.14802	0.0540457	3.9397e-100	4.16426e-97	X	4822646	4834885	+
WBGene00008499	cyp-37A1	F01D5.9	protein_coding	113.992	1.14467	0.112169	1.8868e-24	1.71762e-22	II	14013818	14016965	-
WBGene00017727	F22H10.3	F22H10.3	protein_coding	185.627	1.14209	0.0899385	6.02025e-37	1.01364e-34	X	16677467	16677707	-
WBGene00019989	R09F10.8	R09F10.8	protein_coding	11.946	1.13934	0.173439	5.06185e-11	1.73839e-09	X	8325106	8326451	-
WBGene00001399	fat-7	F10D2.9	protein_coding	6.27054	1.13928	0.163047	2.79936e-12	1.12364e-10	V	7151352	7153146	-
WBGene00012683	asp-17	Y39B6A.24	protein_coding	4.83362	1.13539	0.152125	8.42368e-14	3.94751e-12	V	19035722	19037322	-
WBGene00010204	cpr-9	F57F5.1	protein_coding	328.184	1.13358	0.117685	5.84092e-22	4.63039e-20	V	12003052	12004584	+
WBGene00015768	C14C11.4	C14C11.4	protein_coding	14.3566	1.13005	0.176748	1.62076e-10	5.28929e-09	V	5647609	5651040	+
WBGene00021586	clec-75	Y46C8AL.9	protein_coding	15.509	1.12756	0.176634	1.72971e-10	5.63232e-09	IV	3960733	3962846	+
WBGene00008477	clec-17	E03H4.10	protein_coding	44.6083	1.12699	0.171981	5.64036e-11	1.9301e-09	I	12430027	12431500	-
WBGene00010411	H25K10.1	H25K10.1	protein_coding	11.993	1.1202	0.17599	1.95117e-10	6.3027e-09	IV	16202373	16205464	+
WBGene00043062	clec-80	Y54G2A.39	protein_coding	24.1757	1.1172	0.173331	1.15224e-10	3.8126e-09	IV	2823745	2828069	+
WBGene00011063	cpg-3	R06C7.4	protein_coding	62.3007	1.11435	0.175197	2.01025e-10	6.47159e-09	I	7244936	7246295	+
WBGene00018342	F42A10.6	F42A10.6	protein_coding	15.2162	1.11083	0.176105	2.83064e-10	8.96104e-09	III	6176156	6176861	-
WBGene00007533	cbl-1	C12C8.2	protein_coding	30.5726	1.10617	0.158705	3.17052e-12	1.24891e-10	I	9327856	9330928	+
WBGene00010234	ttr-50	F58B3.9	protein_coding	8.80394	1.10433	0.150838	2.45493e-13	1.099e-11	IV	11640046	11641015	-
WBGene00001878	his-4	T10C6.11	protein_coding	43.4136	1.10286	0.167826	4.98424e-11	1.71483e-09	V	16040143	16040515	-
WBGene00000784	cpr-4	F44C4.3	protein_coding	298.125	1.10183	0.155414	1.34487e-12	5.59903e-11	V	6614673	6615851	+
WBGene00020155	T02B11.3	T02B11.3	protein_coding	456.982	1.09729	0.0633069	2.65809e-67	1.12384e-64	V	865073	866829	-
WBGene00044014	F15H10.10	F15H10.10	protein_coding	54.6946	1.09563	0.176038	4.85205e-10	1.48656e-08	V	10415733	10417025	-
WBGene00045457	F33H12.7	F33H12.7	protein_coding	51.7086	1.0947	0.175525	4.46788e-10	1.37773e-08	II	2586077	2586911	-
WBGene00001075	dpy-14	H27M09.4	protein_coding	14.4662	1.0935	0.160947	1.08947e-11	4.07234e-10	I	6843588	6845142	+
WBGene00000399	cdh-7	R05H10.6	protein_coding	204.651	1.09202	0.134329	4.31437e-16	2.40015e-14	II	14843228	14850905	+
WBGene00010659	K08D8.5	K08D8.5	protein_coding	6.61674	1.09052	0.166875	6.36316e-11	2.15803e-09	IV	12910646	12912129	-
WBGene00019818	R02C2.7	R02C2.7	protein_coding	18.3843	1.08899	0.174192	4.061e-10	1.26249e-08	V	241325	242618	-
WBGene00014244	ZK1307.1	ZK1307.1	protein_coding	150.438	1.08741	0.101627	1.01661e-26	1.03989e-24	II	9654344	9655580	-
WBGene00012961	Y47H10A.5	Y47H10A.5	protein_coding	857.391	1.08425	0.162861	2.78473e-11	9.98805e-10	I	12095481	12097987	-
WBGene00007857	C31H5.6	C31H5.6	protein_coding	139.34	1.08222	0.122253	8.56859e-19	5.72021e-17	I	9043320	9046575	-
WBGene00008560	pho-13	F07H5.9	protein_coding	23.2981	1.07739	0.16878	1.73179e-10	5.63232e-09	II	8804834	8807021	-
WBGene00020774	T24E12.5	T24E12.5	protein_coding	45.3711	1.07045	0.175564	1.0793e-09	3.17386e-08	II	3753897	3757428	+
WBGene00019058	F58F9.4	F58F9.4	protein_coding	10.9168	1.06802	0.17662	1.47564e-09	4.25388e-08	IV	6231022	6232607	+
WBGene00019473	cyp-35A5	K07C6.5	protein_coding	14.6842	1.06691	0.174245	9.18024e-10	2.72061e-08	V	3936325	3938597	+
WBGene00000176	aqp-8	K02G10.7	protein_coding	89.827	1.06518	0.122386	3.22024e-18	2.08395e-16	X	4702166	4704977	-
WBGene00013874	cest-2.2	ZC376.2	protein_coding	32.5604	1.06443	0.160976	3.78241e-11	1.33267e-09	V	14171638	14175355	-
WBGene00019261	H34I24.2	H34I24.2	protein_coding	800.732	1.06325	0.0554872	7.69017e-82	5.85252e-79	III	2842043	2845197	+
WBGene00020256	T05C3.6	T05C3.6	protein_coding	27.3645	1.06041	0.164002	1.00759e-10	3.35735e-09	V	5490444	5493646	+
WBGene00012308	oac-53	W06G6.1	protein_coding	4.73612	1.05807	0.154743	8.05191e-12	3.0578e-10	V	16623856	16627970	-
WBGene00269434	sqst-5	T17A3.13	protein_coding	32.8165	1.05674	0.163133	9.30897e-11	3.11818e-09	III	146968	147620	-
WBGene00001892	his-18	K06C4.10	protein_coding	86.9556	1.05567	0.14491	3.21632e-13	1.41652e-11	V	8898227	8898539	+
WBGene00010754	K10G4.5	K10G4.5	protein_coding	63.1663	1.05477	0.137528	1.7268e-14	8.48945e-13	V	17298281	17301475	-
WBGene00010083	xdh-1	F55B11.1	protein_coding	611.257	1.05475	0.0601147	6.43186e-69	2.91363e-66	IV	14401113	14412894	-
WBGene00007331	pho-11	C05C10.4	protein_coding	870.278	1.05462	0.0913657	8.01964e-31	1.05229e-28	II	9931848	9934431	+
WBGene00017093	E02C12.8	E02C12.8	protein_coding	7.72079	1.0513	0.160787	6.21601e-11	2.11266e-09	V	9371572	9373613	-
WBGene00006431	tag-52	C02F12.4	protein_coding	145.686	1.04907	0.126224	9.47783e-17	5.53145e-15	X	3674040	3678557	-
WBGene00013901	ugt-16	ZC443.6	protein_coding	61.0741	1.04588	0.140109	8.34371e-14	3.91969e-12	V	12825023	12827442	+
WBGene00012445	Y16B4A.2	Y16B4A.2	protein_coding	1947.05	1.04186	0.0598458	7.04758e-68	3.04744e-65	X	14761923	14771851	-
WBGene00010657	K08D8.3	K08D8.3	protein_coding	14.775	1.03829	0.174887	2.9043e-09	8.07854e-08	IV	12903784	12906659	-
WBGene00011487	T05E12.6	T05E12.6	protein_coding	138.595	1.03793	0.119799	4.5606e-18	2.93142e-16	V	17085001	17089442	-
WBGene00009433	F35E12.9	F35E12.9	protein_coding	132.883	1.0357	0.110717	8.40319e-21	6.36968e-19	V	13741320	13745127	-
WBGene00001158	ech-9	F01G10.3	protein_coding	13.1378	1.03372	0.162681	2.09401e-10	6.72982e-09	IV	10233309	10235329	-
WBGene00020672	T22B7.3	T22B7.3	protein_coding	335.538	1.03324	0.149813	5.31514e-12	2.0554e-10	X	5647372	5650218	+
WBGene00017335	F10D2.10	F10D2.10	protein_coding	19.3527	1.03284	0.174328	3.12908e-09	8.66579e-08	V	7154502	7156179	-
WBGene00043702	Y54G2A.7	Y54G2A.7	protein_coding	5.81991	1.02824	0.160118	1.34722e-10	4.41935e-09	IV	2838607	2839432	+
WBGene00012699	Y39B6A.41	Y39B6A.41	protein_coding	15.1583	1.02445	0.176833	6.90033e-09	1.83616e-07	V	18970499	18977976	-
WBGene00011320	T01C3.3	T01C3.3	protein_coding	16.6676	1.02401	0.176928	7.13473e-09	1.8906e-07	V	14991708	14992677	-
WBGene00018605	F48E3.4	F48E3.4	protein_coding	10.9071	1.02234	0.16926	1.54093e-09	4.41533e-08	X	7493723	7495591	-
WBGene00016046	C24B5.4	C24B5.4	protein_coding	59.6657	1.02164	0.148268	5.5603e-12	2.14585e-10	V	9195816	9197326	-
WBGene00010808	sepa-1	M01E5.6	protein_coding	6.51348	1.02149	0.144325	1.46607e-12	6.09028e-11	I	13298203	13300716	-
WBGene00006966	xtr-2	F17A2.1	protein_coding	15.1073	1.02075	0.176861	7.85851e-09	2.06514e-07	X	12315567	12318184	+
WBGene00012664	Y39B6A.1	Y39B6A.1	protein_coding	153.012	1.01514	0.173031	4.44291e-09	1.21278e-07	V	19201015	19203607	-
WBGene00010605	K06G5.1	K06G5.1	protein_coding	3831.41	1.01489	0.0525843	5.35315e-83	4.42822e-80	X	14214972	14219045	+
WBGene00014097	ZK829.9	ZK829.9	protein_coding	12.5286	1.01025	0.167181	1.51438e-09	4.3458e-08	IV	11970533	11972789	+
WBGene00195176	Y43F8B.24	Y43F8B.24	protein_coding	20.3335	1.00941	0.171319	3.81552e-09	1.04874e-07	V	19457419	19459092	+
WBGene00020589	T19H12.3	T19H12.3	protein_coding	32.6831	1.00804	0.159898	2.89615e-10	9.13799e-09	V	4885671	4886809	+
WBGene00006454	aex-4	T14G12.2	protein_coding	10.3886	1.00628	0.176309	1.14663e-08	2.93618e-07	X	3729280	3731961	+
WBGene00010340	slcf-1	F59F5.1	protein_coding	26.7438	1.00243	0.166717	1.82438e-09	5.20398e-08	X	10529293	10533040	+
WBGene00001591	glc-1	F11A5.10	protein_coding	736.802	0.9976	0.0933822	1.22294e-26	1.24426e-24	V	16219633	16221917	+
WBGene00012530	Y32F6A.5	Y32F6A.5	protein_coding	948.855	0.996982	0.0567461	4.24319e-69	1.96905e-66	V	10446533	10453605	-
WBGene00044107	F58G6.9	F58G6.9	protein_coding	15.3653	0.994468	0.175768	1.53294e-08	3.84264e-07	IV	9651393	9652480	+
WBGene00015052	clec-52	B0218.8	protein_coding	31.26	0.991781	0.158054	3.49751e-10	1.09808e-08	IV	8167163	8168760	-
WBGene00007660	pals-6	C17H1.7	protein_coding	201.302	0.991535	0.139117	1.02329e-12	4.33611e-11	I	13136389	13138544	-
WBGene00011741	T12G3.6	T12G3.6	protein_coding	13.0892	0.990877	0.171966	8.31048e-09	2.17191e-07	IV	12030050	12031271	-
WBGene00007220	C01B9.1	C01B9.1	protein_coding	47.8218	0.988827	0.15851	4.42511e-10	1.36898e-08	II	13771574	13779024	+
WBGene00001914	his-40	K03A1.1	protein_coding	19.2987	0.987453	0.174368	1.48724e-08	3.75283e-07	X	7310109	7310520	+
WBGene00014252	ZK1320.2	ZK1320.2	protein_coding	909.345	0.987404	0.0528405	6.37615e-78	3.91331e-75	II	9657881	9659002	-
WBGene00302974	Y65B4BM.3	Y65B4BM.3	protein_coding	178.257	0.984534	0.127662	1.23814e-14	6.23199e-13	I	531724	533084	+
WBGene00007509	C10C5.5	C10C5.5	protein_coding	25.7517	0.983262	0.176742	2.64763e-08	6.41704e-07	IV	9381435	9383189	+
WBGene00013654	Y105C5B.15	Y105C5B.15	protein_coding	12.6058	0.981796	0.174555	1.8597e-08	4.60711e-07	IV	15951935	15954836	+
WBGene00044332	clec-36	T20B3.16	protein_coding	10.8869	0.980504	0.176698	2.8724e-08	6.93533e-07	V	16846810	16848598	-
WBGene00007196	B0513.4	B0513.4	protein_coding	12.8404	0.979856	0.156629	3.95167e-10	1.23051e-08	IV	13880150	13881546	+
WBGene00012959	Y47H10A.3	Y47H10A.3	protein_coding	36.6137	0.976947	0.160603	1.17957e-09	3.43683e-08	I	12088118	12090062	-
WBGene00000412	cdr-1	F35E8.11	protein_coding	14.7415	0.976288	0.176339	3.08713e-08	7.4255e-07	V	15921308	15922820	+
WBGene00010747	K10D11.3	K10D11.3	protein_coding	17.8274	0.975072	0.174187	2.17035e-08	5.3076e-07	IV	12982118	12986134	-
WBGene00013073	hmit-1.1	Y51A2D.4	protein_coding	236.999	0.970988	0.093583	3.19903e-25	3.02809e-23	V	18516788	18523875	+
WBGene00011979	sysm-1	T24B8.5	protein_coding	9.64341	0.970339	0.174607	2.74029e-08	6.63318e-07	II	9082625	9083193	-
WBGene00014199	ZK1053.4	ZK1053.4	protein_coding	7.67097	0.967731	0.159686	1.35949e-09	3.93693e-08	I	13241654	13244730	+
WBGene00015102	cpg-2	B0280.5	protein_coding	665.824	0.965964	0.166854	7.06929e-09	1.87588e-07	III	7102091	7103990	-
WBGene00006366	sym-1	C44H4.3	protein_coding	134.71	0.965916	0.14284	1.35873e-11	5.01963e-10	X	14581621	14584378	+
WBGene00015083	egg-1	B0244.8	protein_coding	91.4969	0.963555	0.176326	4.6388e-08	1.08292e-06	III	5728179	5730159	+
WBGene00000665	col-90	C29E4.1	protein_coding	39.5258	0.960876	0.176483	5.19285e-08	1.20634e-06	III	7948837	7950068	+
WBGene00000022	abt-4	Y39D8C.1	protein_coding	803.201	0.960825	0.0667469	5.55791e-47	1.48936e-44	V	323776	330725	-
WBGene00000465	cpg-1	C07G2.1	protein_coding	682.683	0.960525	0.163669	4.39194e-09	1.20059e-07	III	4489358	4491392	+
WBGene00007867	C32H11.4	C32H11.4	protein_coding	5.54441	0.959902	0.157969	1.22813e-09	3.57285e-08	IV	12921263	12923296	+
WBGene00000402	cdh-10	C45G7.5	protein_coding	563.368	0.959132	0.088587	2.56381e-27	2.70995e-25	IV	2436497	2463369	-
WBGene00013841	fbxa-33	ZC47.9	pseudogene	22.113	0.958587	0.16973	1.62595e-08	4.05975e-07	III	1279626	1281725	+
WBGene00008891	clec-42	F16H6.1	protein_coding	20.4267	0.958516	0.177032	6.15017e-08	1.4132e-06	V	18191411	18194168	+
WBGene00016845	C50F7.5	C50F7.5	protein_coding	349.045	0.957424	0.174087	3.80482e-08	9.00379e-07	IV	7726718	7727639	+
WBGene00012728	Y39G8B.9	Y39G8B.9	protein_coding	19.5056	0.956654	0.171332	2.35535e-08	5.73788e-07	II	13981364	13981785	+
WBGene00012130	slc-17.4	T28F3.4	protein_coding	327.646	0.954743	0.0799163	6.7478e-33	9.5099e-31	IV	17288199	17291733	-
WBGene00022474	zig-9	Y119C1B.9	protein_coding	66.5551	0.954038	0.133783	9.94614e-13	4.23345e-11	I	4537446	4539729	-
WBGene00008944	F19B2.5	F19B2.5	protein_coding	68.475	0.953489	0.159258	2.1365e-09	6.0043e-08	V	20162614	20164165	-
WBGene00021262	fbxa-74	Y22D7AR.9	protein_coding	29.0779	0.947602	0.169903	2.4428e-08	5.93572e-07	III	1696951	1698986	-
WBGene00016335	gba-1	C33C12.3	protein_coding	322.383	0.946444	0.0706569	6.47302e-41	1.46614e-38	II	2176740	2182510	+
WBGene00019563	K09C6.9	K09C6.9	protein_coding	20.0893	0.946103	0.165059	9.9299e-09	2.55998e-07	V	853435	855066	-
WBGene00018729	F53A9.6	F53A9.6	protein_coding	110.423	0.945144	0.109618	6.56916e-18	4.19412e-16	X	8713543	8713804	-
WBGene00015280	C01B10.6	C01B10.6	protein_coding	1159.49	0.944581	0.0604576	5.00828e-55	1.76458e-52	IV	6640179	6645200	+
WBGene00021517	Y41D4B.15	Y41D4B.15	protein_coding	18.428	0.940284	0.175318	8.17168e-08	1.83559e-06	IV	1564080	1567716	+
WBGene00007973	C36B1.6	C36B1.6	protein_coding	30.2916	0.940149	0.165433	1.32382e-08	3.36275e-07	I	8732218	8733434	+
WBGene00002130	inx-8	ZK792.2	protein_coding	15.6307	0.940085	0.176745	1.04418e-07	2.31277e-06	IV	11673842	11675635	+
WBGene00004374	rme-2	T11F8.3	protein_coding	233.784	0.939941	0.171322	4.10224e-08	9.67152e-07	IV	5470025	5473174	+
WBGene00019057	F58F9.3	F58F9.3	protein_coding	137.88	0.938053	0.11383	1.70982e-16	9.79848e-15	IV	6233239	6235619	+
WBGene00009984	F53F1.6	F53F1.6	protein_coding	68.4011	0.937979	0.170905	4.05831e-08	9.57983e-07	V	13416095	13417613	-
WBGene00004241	puf-5	F54C9.8	protein_coding	291.56	0.935463	0.161993	7.70895e-09	2.03426e-07	II	8575540	8577787	+
WBGene00021703	cpt-3	Y48G9A.10	protein_coding	217.502	0.934967	0.173382	6.94737e-08	1.58111e-06	III	2082818	2088314	+
WBGene00000675	col-101	K02D7.3	protein_coding	224.471	0.93305	0.176788	1.30756e-07	2.86609e-06	IV	325434	327020	-
WBGene00016534	C39D10.7	C39D10.7	protein_coding	158.107	0.932359	0.173984	8.37393e-08	1.8788e-06	X	7907965	7913930	-
WBGene00001881	his-7	F45F2.4	protein_coding	15.1092	0.932256	0.171926	5.87971e-08	1.35597e-06	V	8533378	8533762	+
WBGene00016457	C35E7.5	C35E7.5	protein_coding	39.1561	0.931448	0.165876	1.96179e-08	4.84223e-07	I	10823362	10828421	+
WBGene00007152	clec-225	B0365.5	protein_coding	4.59301	0.931015	0.162777	1.06792e-08	2.74572e-07	V	13133634	13134886	-
WBGene00010646	K08C7.1	K08C7.1	protein_coding	59.8941	0.930961	0.137295	1.19581e-11	4.45234e-10	IV	10656811	10660785	+
WBGene00006627	tsp-1	C02F5.8	protein_coding	27.1704	0.930634	0.171496	5.74517e-08	1.32655e-06	III	8238000	8239423	-
WBGene00008793	F14D7.6	F14D7.6	protein_coding	25.0352	0.927886	0.174123	9.88004e-08	2.19344e-06	V	14301412	14306446	+
WBGene00008167	acox-1.5	C48B4.1	protein_coding	824.837	0.921578	0.0610754	1.90774e-51	5.41742e-49	III	9586617	9592192	-
WBGene00012834	Y43F8C.13	Y43F8C.13	protein_coding	72.5461	0.920071	0.123716	1.03051e-13	4.8055e-12	V	19693899	19697398	-
WBGene00009943	F52G2.3	F52G2.3	protein_coding	60.2635	0.917299	0.128902	1.10905e-12	4.66832e-11	IV	13543404	13548230	-
WBGene00019759	M03F4.6	M03F4.6	protein_coding	34.9216	0.917279	0.155207	3.42028e-09	9.44474e-08	X	4964412	4969328	-
WBGene00011010	R04D3.2	R04D3.2	protein_coding	5.45113	0.915908	0.136014	1.65158e-11	6.06622e-10	X	13285120	13286633	-
WBGene00020760	T24C4.4	T24C4.4	protein_coding	15.3744	0.915524	0.175779	1.9051e-07	4.04989e-06	III	872620	873566	-
WBGene00206536	C14A6.16	C14A6.16	pseudogene	3.85613	0.909541	0.147781	7.52389e-10	2.26145e-08	V	18146964	18154396	+
WBGene00012418	Y7A9C.1	Y7A9C.1	pseudogene	33.5112	0.906381	0.166379	5.10318e-08	1.18841e-06	IV	16294153	16298479	+
WBGene00007073	ugt-2	AC3.8	protein_coding	143.729	0.903347	0.0977797	2.49747e-20	1.84891e-18	V	10398800	10401307	+
WBGene00017487	F15E6.6	F15E6.6	protein_coding	164.681	0.902972	0.101263	4.7876e-19	3.2416e-17	IV	4278824	4284120	-
WBGene00017948	mth-1	F31D5.5	protein_coding	158.548	0.902684	0.135554	2.75266e-11	9.90021e-10	II	4194825	4203779	-
WBGene00044469	clec-173	T26C12.6	protein_coding	119.809	0.900695	0.139507	1.07324e-10	3.55741e-09	IV	3266403	3267681	-
WBGene00016883	C52E2.4	C52E2.4	protein_coding	86.3266	0.899695	0.112949	1.64582e-15	8.79588e-14	II	1843144	1846237	+
WBGene00021743	Y50D4B.4	Y50D4B.4	protein_coding	75.6286	0.89634	0.135988	4.35933e-11	1.52184e-09	V	1092658	1098950	+
WBGene00021070	cpr-8	W07B8.1	protein_coding	34.2616	0.896091	0.148436	1.57125e-09	4.49542e-08	V	1134601	1139182	+
WBGene00003607	nhr-8	F33D4.1	protein_coding	242.5	0.895801	0.0971567	2.96657e-20	2.17923e-18	IV	7710982	7714210	+
WBGene00044455	F23F12.13	F23F12.13	protein_coding	13.1385	0.895783	0.176119	3.65242e-07	7.28417e-06	III	6495672	6498213	+
WBGene00021020	W04B5.3	W04B5.3	protein_coding	285.782	0.895707	0.0745659	3.06246e-33	4.44781e-31	III	2418513	2423912	+
WBGene00018036	F35C8.5	F35C8.5	protein_coding	325.74	0.895347	0.0781951	2.34677e-30	2.95692e-28	X	5365812	5367619	+
WBGene00009983	cut-2	F53F1.5	protein_coding	17.7362	0.895033	0.172764	2.21103e-07	4.60755e-06	V	13414948	13416064	+
WBGene00020456	fbxa-60	T12B5.10	protein_coding	190.98	0.894289	0.114279	5.0561e-15	2.62834e-13	III	944732	946300	-
WBGene00077525	C41G7.8	C41G7.8	protein_coding	54.2035	0.894117	0.145883	8.84408e-10	2.62918e-08	I	9531626	9532869	-
WBGene00008917	F17C11.6	F17C11.6	protein_coding	49.376	0.893304	0.141481	2.72009e-10	8.65424e-09	V	10955120	10955768	+
WBGene00009884	F49C12.15	F49C12.15	protein_coding	16.1665	0.892066	0.176106	4.07308e-07	8.07233e-06	IV	9324455	9327516	+
WBGene00001828	hch-1	F40E10.1	protein_coding	6.01818	0.891956	0.135609	4.78759e-11	1.65917e-09	X	14696410	14699977	-
WBGene00010351	cbd-1	H02I12.1	protein_coding	1021.3	0.891483	0.165414	7.06894e-08	1.60685e-06	IV	11372990	11377627	+
WBGene00003482	mua-3	K08E5.3	protein_coding	1633.74	0.889634	0.0765277	3.07616e-31	4.0928e-29	III	10160696	10183529	+
WBGene00007282	clec-223	C03E10.5	protein_coding	6.05484	0.889127	0.14859	2.1805e-09	6.11891e-08	V	11273147	11278161	+
WBGene00008194	C49C3.4	C49C3.4	protein_coding	3150.57	0.887796	0.0440064	1.64791e-90	1.49301e-87	IV	17320794	17328673	+
WBGene00010049	F54D5.3	F54D5.3	protein_coding	1573.23	0.886705	0.0724479	1.91913e-34	2.94462e-32	II	11571804	11573025	+
WBGene00008027	scl-5	C39E9.2	protein_coding	79.3558	0.884892	0.167971	1.37835e-07	3.00394e-06	IV	13064013	13065159	+
WBGene00012027	fbxa-127	T25E12.12	protein_coding	14.7342	0.884784	0.176035	5.00326e-07	9.78335e-06	V	16728730	16729960	+
WBGene00045411	C25F9.11	C25F9.11	protein_coding	148.668	0.88352	0.120189	1.96627e-13	8.9072e-12	V	19432446	19433072	-
WBGene00007689	C18E9.9	C18E9.9	protein_coding	206.887	0.882918	0.0941454	6.7088e-21	5.10567e-19	II	8988358	8989544	-
WBGene00009237	F28H7.3	F28H7.3	protein_coding	6.664	0.881644	0.162275	5.54118e-08	1.281e-06	V	10749604	10750788	-
WBGene00002274	lec-11	F38A5.3	protein_coding	19.2041	0.880249	0.176796	6.39495e-07	1.22899e-05	IV	6588183	6590154	-
WBGene00006163	str-112	F10D2.4	protein_coding	14.7035	0.87978	0.176942	6.62161e-07	1.27127e-05	V	7136326	7138420	-
WBGene00011852	clec-26	T20B3.12	protein_coding	9.2234	0.878944	0.172715	3.59984e-07	7.20196e-06	V	16848610	16850199	+
WBGene00003055	lon-1	F48E8.1	protein_coding	470.416	0.878384	0.0889548	5.37024e-23	4.54107e-21	III	5474475	5478005	+
WBGene00008594	clec-57	F08H9.6	protein_coding	58.4473	0.878199	0.150753	5.69688e-09	1.53308e-07	V	14469230	14472448	+
WBGene00018997	F57B9.3	F57B9.3	protein_coding	45.8516	0.875726	0.156154	2.04568e-08	5.02858e-07	III	6939822	6941906	+
WBGene00008698	F11D11.3	F11D11.3	protein_coding	38.3231	0.874817	0.152049	8.74003e-09	2.28104e-07	V	18757923	18760274	-
WBGene00009215	thn-2	F28D1.5	protein_coding	38.1092	0.874748	0.176393	7.08207e-07	1.35463e-05	IV	12383169	12383974	+
WBGene00006886	vap-1	F11C7.3	protein_coding	17.3961	0.874656	0.174391	5.29014e-07	1.0302e-05	X	17393938	17396556	-
WBGene00015829	math-15	C16C4.5	protein_coding	12.4842	0.874586	0.17652	7.24774e-07	1.38172e-05	II	1866380	1867894	+
WBGene00017398	slc-17.6	F12B6.2	protein_coding	338.548	0.874579	0.0801611	1.02953e-27	1.12574e-25	I	2250130	2254908	+
WBGene00016029	elf-1	C24A1.2	protein_coding	61.0673	0.874158	0.135251	1.02494e-10	3.40919e-09	III	689168	715822	+
WBGene00009035	gfat-2	F22B3.4	protein_coding	140.833	0.873323	0.171331	3.44582e-07	6.92294e-06	IV	11410227	11413002	+
WBGene00017687	ets-4	F22A3.1	protein_coding	281.783	0.873059	0.0897135	2.21002e-22	1.78927e-20	X	6518882	6522667	+
WBGene00001905	his-31	F17E9.12	protein_coding	6.56093	0.872825	0.166745	1.65446e-07	3.54878e-06	IV	8333671	8333983	-
WBGene00306002	T24C4.10	T24C4.10	protein_coding	17.2667	0.871995	0.17179	3.85623e-07	7.66653e-06	III	889800	891243	-
WBGene00018102	math-28	F36H5.3	protein_coding	261.722	0.871328	0.107974	7.04074e-16	3.84934e-14	II	1763371	1766555	+
WBGene00011893	T21C9.6	T21C9.6	protein_coding	375.867	0.871079	0.0769462	1.03727e-29	1.27324e-27	V	10581886	10587077	+
WBGene00009898	dod-23	F49E12.2	protein_coding	5.22658	0.870478	0.140155	5.27098e-10	1.60714e-08	II	8398160	8399164	-
WBGene00009883	nspg-11	F49C12.14	protein_coding	18.2377	0.869918	0.175822	7.50912e-07	1.42299e-05	IV	9322488	9324089	-
WBGene00003865	oma-2	ZC513.6	protein_coding	183	0.869388	0.132131	4.71253e-11	1.63614e-09	V	8029438	8031214	+
WBGene00019588	K09F6.5	K09F6.5	pseudogene	75.1252	0.866616	0.121868	1.15133e-12	4.82495e-11	II	2272061	2273776	-
WBGene00013489	col-42	Y69H2.14	protein_coding	866.81	0.866214	0.121212	8.91743e-13	3.8041e-11	V	18638483	18639591	+
WBGene00013559	Y75B8A.28	Y75B8A.28	protein_coding	42.761	0.865982	0.150149	8.04626e-09	2.11156e-07	III	12319088	12323867	+
WBGene00015403	clec-10	C03H5.1	protein_coding	7.90888	0.864928	0.17138	4.49188e-07	8.83791e-06	II	402677	404180	+
WBGene00012028	srz-99	T25E12.13	protein_coding	6.32695	0.8649	0.165542	1.74464e-07	3.73381e-06	V	16730260	16731464	+
WBGene00020516	T15B7.1	T15B7.1	protein_coding	106.881	0.864544	0.128277	1.58781e-11	5.85459e-10	V	6842736	6846671	+
WBGene00009856	clec-24	F49A5.4	protein_coding	4.09154	0.86293	0.153675	1.96224e-08	4.84223e-07	V	16862011	16863890	+
WBGene00013872	ZC374.2	ZC374.2	protein_coding	23.6382	0.860928	0.177073	1.16204e-06	2.12382e-05	X	10034606	10047425	-
WBGene00010342	F59F5.3	F59F5.3	protein_coding	20.2594	0.860655	0.167713	2.87124e-07	5.85511e-06	X	10537105	10542413	-
WBGene00022331	fbxa-19	Y82E9BL.15	protein_coding	14.998	0.859187	0.176946	1.19999e-06	2.18061e-05	III	1315400	1318986	+
WBGene00008677	F11A5.9	F11A5.9	protein_coding	684.585	0.857924	0.12942	3.37946e-11	1.19512e-09	V	16214889	16217706	+
WBGene00044212	Y68A4A.13	Y68A4A.13	protein_coding	94.8351	0.857716	0.129087	3.04239e-11	1.08601e-09	V	17207207	17208145	-
WBGene00206489	F53F1.14	F53F1.14	antisense_RNA	6.47635	0.856401	0.161434	1.12697e-07	2.48456e-06	V	13407221	13407929	-
WBGene00018343	F42A10.7	F42A10.7	protein_coding	16.9081	0.85404	0.17698	1.39568e-06	2.50985e-05	III	6177915	6178686	-
WBGene00006541	tbh-1	H13N06.6	protein_coding	36.614	0.852307	0.176905	1.45089e-06	2.59931e-05	X	15500255	15504895	-
WBGene00016544	math-18	C40A11.1	protein_coding	45.1727	0.850508	0.155321	4.35497e-08	1.02042e-06	II	2154007	2155220	+
WBGene00007808	best-7	C29F4.2	protein_coding	9.51117	0.850408	0.17471	1.13001e-06	2.07371e-05	IV	11226501	11230307	-
WBGene00018647	F49F1.7	F49F1.7	protein_coding	6.76392	0.849232	0.166361	3.31251e-07	6.68333e-06	IV	4123524	4125757	-
WBGene00018921	sago-2	F56A6.1	protein_coding	31.8211	0.849093	0.172344	8.36105e-07	1.57191e-05	I	618159	621490	+
WBGene00004789	sgk-1	W10G6.2	protein_coding	284.185	0.846469	0.0787757	6.23558e-27	6.44772e-25	X	16254841	16262122	-
WBGene00019803	PDB1.1	PDB1.1	protein_coding	64.5699	0.846185	0.135665	4.4509e-10	1.37472e-08	X	7556787	7559085	-
WBGene00010051	F54D5.5	F54D5.5	protein_coding	21.1311	0.846143	0.176921	1.73046e-06	3.0503e-05	II	11564380	11567020	-
WBGene00007440	C08E8.4	C08E8.4	protein_coding	108.522	0.845305	0.132809	1.9551e-10	6.30469e-09	V	18371845	18373532	+
WBGene00000067	act-5	T25C8.2	protein_coding	2252.53	0.844149	0.0533974	2.70595e-56	9.71386e-54	III	13604411	13606066	-
WBGene00016450	clec-5	C35D10.14	protein_coding	22.1577	0.842688	0.176931	1.90914e-06	3.33241e-05	III	4881887	4883606	-
WBGene00001875	his-1	T10C6.14	protein_coding	92.2207	0.842399	0.15801	9.75118e-08	2.16736e-06	V	16042519	16042831	+
WBGene00001071	dpy-9	T21D12.2	protein_coding	36.0435	0.842044	0.155956	6.6924e-08	1.5304e-06	IV	257402	259204	-
WBGene00020083	R57.2	R57.2	protein_coding	23.5515	0.841525	0.175808	1.69623e-06	3.00209e-05	X	297233	299287	+
WBGene00000977	dhs-14	R05D8.8	protein_coding	105.273	0.839834	0.10533	1.54421e-15	8.29947e-14	V	2763980	2765200	-
WBGene00004078	pos-1	F52E1.1	protein_coding	233.187	0.838632	0.167124	5.22045e-07	1.01871e-05	V	8414085	8415254	+
WBGene00003410	mrp-4	F21G4.2	protein_coding	481.484	0.836747	0.0812375	7.04549e-25	6.50716e-23	X	9884273	9889712	+
WBGene00000301	cav-1	T13F2.8	protein_coding	28.8012	0.836341	0.152366	4.04168e-08	9.55242e-07	IV	9772509	9773559	+
WBGene00003711	nhr-121	E02H9.8	protein_coding	60.075	0.835747	0.137794	1.31795e-09	3.82246e-08	III	2449337	2454807	-
WBGene00021005	ule-1	W03F11.1	protein_coding	10.5217	0.833774	0.145111	9.15155e-09	2.37217e-07	I	2219467	2222313	-
WBGene00008043	C40H1.8	C40H1.8	protein_coding	10.7653	0.831758	0.176123	2.32842e-06	3.96603e-05	III	9314716	9317164	+
WBGene00022413	Y102A11A.3	Y102A11A.3	protein_coding	960.458	0.831389	0.0610451	3.07605e-42	7.40821e-40	X	2019147	2025376	+
WBGene00007709	clec-87	C25A1.8	protein_coding	321.936	0.829311	0.1583	1.61575e-07	3.47359e-06	I	10184461	10185520	-
WBGene00019225	bgal-2	H22K11.2	protein_coding	48.3067	0.828548	0.138287	2.07929e-09	5.86952e-08	X	6784410	6787305	+
WBGene00077789	Y26D4A.22	Y26D4A.22	pseudogene	6.34435	0.828011	0.158649	1.79743e-07	3.83814e-06	I	13078920	13079690	+
WBGene00077539	Y52B11A.12	Y52B11A.12	protein_coding	17.8391	0.827767	0.176346	2.67934e-06	4.50327e-05	I	11012958	11014745	+
WBGene00015312	C01G8.1	C01G8.1	protein_coding	79.7491	0.826515	0.162376	3.57849e-07	7.16677e-06	I	5272845	5274270	-
WBGene00017201	grsp-4	F07C4.7	protein_coding	135.16	0.824753	0.115809	1.06616e-12	4.49773e-11	V	7624951	7626447	+
WBGene00004239	puf-3	Y45F10A.2	protein_coding	149.358	0.823223	0.153327	7.91404e-08	1.78403e-06	IV	13510306	13512162	-
WBGene00000717	col-144	B0222.6	protein_coding	362.307	0.822298	0.15975	2.6413e-07	5.42107e-06	V	9159585	9160642	-
WBGene00003228	mex-1	W03C9.7	protein_coding	183.927	0.822198	0.136896	1.9017e-09	5.40833e-08	II	11968636	11972347	+
WBGene00021939	Y55F3BR.2	Y55F3BR.2	protein_coding	127.163	0.819249	0.0958166	1.22893e-17	7.66609e-16	IV	858929	874724	+
WBGene00000618	col-41	T10B10.1	protein_coding	38.3386	0.818573	0.171126	1.72307e-06	3.04392e-05	X	15175031	15176481	-
WBGene00010007	F53H4.2	F53H4.2	protein_coding	12.4662	0.816893	0.158789	2.68206e-07	5.49288e-06	X	15857152	15857974	+
WBGene00000928	dao-2	M03A1.7	protein_coding	87.6669	0.816496	0.167959	1.16628e-06	2.12953e-05	II	4562949	4563461	+
WBGene00019579	oac-57	K09E10.1	protein_coding	8.68042	0.816207	0.175023	3.10997e-06	5.1097e-05	IV	12304461	12307820	-
WBGene00009102	F25B3.5	F25B3.5	protein_coding	83.4971	0.815423	0.114667	1.15035e-12	4.82495e-11	V	9568725	9570297	-
WBGene00012988	ztf-22	Y48C3A.4	protein_coding	708.124	0.812447	0.150564	6.81268e-08	1.55604e-06	II	13279766	13285829	-
WBGene00009642	F42G4.5	F42G4.5	protein_coding	7.05496	0.810004	0.172594	2.6907e-06	4.51839e-05	II	13073479	13076228	+
WBGene00010545	cbp-2	K03H1.10	protein_coding	273.205	0.809952	0.0768991	6.10875e-26	5.99099e-24	III	9923173	9924800	+
WBGene00001606	gln-5	F26D10.10	protein_coding	58.5149	0.80887	0.161654	5.6238e-07	1.09182e-05	IV	17272230	17273652	-
WBGene00000040	aco-1	ZK455.1	protein_coding	889.14	0.808477	0.061854	4.83985e-39	9.11713e-37	X	11339873	11343327	+
WBGene00021872	clec-85	Y54G2A.6	protein_coding	154.108	0.808391	0.113813	1.22278e-12	5.11311e-11	IV	2850885	2855456	+
WBGene00001876	his-2	T10C6.13	protein_coding	61.0432	0.806959	0.16785	1.52732e-06	2.72341e-05	V	16041872	16042283	-
WBGene00044291	C25F9.10	C25F9.10	protein_coding	32.9928	0.802143	0.152001	1.31152e-07	2.87147e-06	V	19405728	19406394	+
WBGene00019717	trx-3	M01H9.1	protein_coding	55.7307	0.801713	0.160771	6.14292e-07	1.18655e-05	IV	4487027	4489000	+
WBGene00012407	Y7A5A.1	Y7A5A.1	protein_coding	70.0298	0.801402	0.137374	5.42063e-09	1.46081e-07	X	15767434	15771493	-
WBGene00006050	ssq-1	K07F5.11	protein_coding	8.76904	0.800726	0.158962	4.72329e-07	9.26446e-06	IV	9852549	9853609	+
WBGene00000496	chs-1	T25G3.2	protein_coding	331.38	0.800386	0.122623	6.69953e-11	2.26002e-09	I	7554854	7559916	+
WBGene00021495	sqst-2	Y40C5A.1	protein_coding	43.1634	0.800286	0.141401	1.51665e-08	3.81187e-07	IV	7327770	7328975	-
WBGene00014117	clec-91	ZK858.3	protein_coding	23.6015	0.799872	0.17514	4.94653e-06	7.8037e-05	I	9126139	9127101	-
WBGene00018353	fbxa-182	F42G2.4	protein_coding	141.043	0.798692	0.107489	1.08251e-13	5.03566e-12	II	2409632	2412749	-
WBGene00003670	nhr-80	H10E21.3	protein_coding	121.42	0.79747	0.104736	2.65557e-14	1.2889e-12	III	11984	14869	-
WBGene00014253	ZK1320.3	ZK1320.3	protein_coding	824.761	0.79662	0.0708355	2.42182e-29	2.89796e-27	II	9659245	9660419	-
WBGene00016178	mesp-1	C28C12.2	protein_coding	49.4344	0.795964	0.166881	1.84543e-06	3.2301e-05	IV	8499309	8500076	+
WBGene00000599	col-10	B0222.8	protein_coding	396.13	0.795686	0.163287	1.09956e-06	2.02324e-05	V	9164291	9165307	-
WBGene00016585	oac-59	C42C1.7	protein_coding	110.694	0.795248	0.114809	4.30771e-12	1.67604e-10	IV	12293232	12301261	-
WBGene00009595	cbp-3	F40F12.7	protein_coding	346.689	0.794413	0.0747997	2.39181e-26	2.39508e-24	III	9913992	9924768	+
WBGene00018194	F39E9.1	F39E9.1	pseudogene	16.474	0.793546	0.174638	5.52088e-06	8.59576e-05	II	3318301	3320358	+
WBGene00015574	irg-1	C07G3.2	protein_coding	32.3873	0.793221	0.166479	1.89137e-06	3.30443e-05	V	3523586	3524679	+
WBGene00005016	sqt-1	B0491.2	protein_coding	29.1888	0.792087	0.177148	7.7737e-06	0.000117476	II	11336692	11337837	-
WBGene00044783	T26H5.10	T26H5.10	protein_coding	8.11663	0.791254	0.174457	5.74592e-06	8.90969e-05	V	15443329	15443808	-
WBGene00016757	C49A9.3	C49A9.3	protein_coding	52.5551	0.789723	0.152412	2.20098e-07	4.5967e-06	IV	6222088	6225009	+
WBGene00044207	Y6G8.5	Y6G8.5	protein_coding	5.29039	0.788832	0.15307	2.55818e-07	5.27894e-06	V	17614693	17615709	-
WBGene00009796	F46G10.1	F46G10.1	protein_coding	82.779	0.788326	0.121212	7.83751e-11	2.63457e-09	X	13310226	13311755	-
WBGene00022200	fard-1	Y71H10A.2	protein_coding	388.869	0.78818	0.0739431	1.57823e-26	1.5972e-24	X	2933360	2937742	+
WBGene00001912	his-38	K03A1.6	protein_coding	16.9886	0.787885	0.174118	6.03974e-06	9.30462e-05	X	7309563	7309875	-
WBGene00004993	spp-8	C28C12.5	protein_coding	270.48	0.786782	0.0995596	2.73104e-15	1.44335e-13	IV	8481663	8483621	+
WBGene00018237	irg-7	F40F4.6	protein_coding	17248.6	0.785594	0.0435189	7.63749e-73	3.92732e-70	X	3235753	3243636	-
WBGene00017214	F07E5.9	F07E5.9	protein_coding	25.7479	0.785004	0.173156	5.80115e-06	8.98069e-05	II	2076169	2080525	-
WBGene00013762	Y113G7B.12	Y113G7B.12	protein_coding	73.177	0.783387	0.146637	9.17512e-08	2.0441e-06	V	20208690	20212684	-
WBGene00000081	ads-1	Y50D7A.7	protein_coding	1159.82	0.781955	0.072723	5.76634e-27	5.9951e-25	III	295653	298556	-
WBGene00013837	fbxa-30	ZC47.4	protein_coding	6.37935	0.781782	0.166233	2.56455e-06	4.32948e-05	III	1274424	1275613	-
WBGene00000733	col-160	F57B1.4	protein_coding	344.741	0.781558	0.177021	1.00983e-05	0.000150337	V	13200981	13202189	-
WBGene00007885	ugt-21	C33A12.6	protein_coding	39.3443	0.779578	0.164793	2.23816e-06	3.84349e-05	IV	9500310	9502574	+
WBGene00000673	col-98	F14F7.1	protein_coding	367.186	0.779378	0.126068	6.32183e-10	1.91223e-08	III	13019007	13020226	+
WBGene00021095	mlt-8	W08F4.6	protein_coding	56.5221	0.777066	0.170105	4.92053e-06	7.78205e-05	II	569209	572110	-
WBGene00001476	fmo-1	K08C7.2	protein_coding	642.769	0.775902	0.0706608	4.73527e-28	5.26861e-26	IV	10661856	10664404	+
WBGene00004093	ppw-1	C18E3.7	protein_coding	537.503	0.774579	0.0669791	6.23622e-31	8.23961e-29	I	4185173	4189956	+
WBGene00017892	F28B4.3	F28B4.3	protein_coding	4024.11	0.774019	0.0720755	6.6762e-27	6.86602e-25	X	3227500	3235408	-
WBGene00022130	Y71F9B.9	Y71F9B.9	protein_coding	105.617	0.773842	0.109853	1.86298e-12	7.63901e-11	I	2759022	2761044	-
WBGene00017648	ddo-3	F20H11.5	protein_coding	14.3858	0.771524	0.176704	1.26425e-05	0.000184178	III	6587863	6589398	+
WBGene00019931	R07C12.1	R07C12.1	protein_coding	98.0509	0.769301	0.139464	3.46532e-08	8.2517e-07	IV	4152455	4154077	+
WBGene00002272	lec-9	C16H3.2	protein_coding	226.546	0.768534	0.0813709	3.55986e-21	2.7421e-19	X	17600486	17601503	+
WBGene00019599	acds-10	K09H11.1	protein_coding	291.703	0.766626	0.0778534	7.05873e-23	5.91627e-21	V	5747818	5752033	+
WBGene00004796	sid-2	ZK520.2	protein_coding	153.427	0.765818	0.103962	1.75427e-13	8.00401e-12	III	13679444	13682450	+
WBGene00000039	acn-1	C42D8.5	protein_coding	135.838	0.764366	0.141733	6.92883e-08	1.57878e-06	X	5092480	5097067	-
WBGene00017417	F13B6.2	F13B6.2	protein_coding	33.1888	0.764298	0.158606	1.44395e-06	2.59421e-05	IV	7458835	7460325	-
WBGene00018708	oac-32	F52F10.4	protein_coding	4.01833	0.763268	0.155847	9.70374e-07	1.79945e-05	V	1542441	1545783	-
WBGene00017843	F26G5.1	F26G5.1	protein_coding	4.75811	0.763224	0.130768	5.33204e-09	1.44306e-07	V	4975477	4977502	+
WBGene00015609	math-4	C08F1.5	protein_coding	64.8363	0.760533	0.135457	1.97049e-08	4.85629e-07	II	1778771	1782574	-
WBGene00001578	ges-1	R12A1.4	protein_coding	394.308	0.759848	0.0809893	6.46847e-21	4.94254e-19	V	1427652	1432137	-
WBGene00004243	puf-7	B0273.2	protein_coding	36.1373	0.75974	0.159356	1.86458e-06	3.26062e-05	IV	5486712	5490322	+
WBGene00007748	C26E1.2	C26E1.2	protein_coding	229.649	0.759632	0.0863843	1.44791e-18	9.56523e-17	V	13305137	13307294	+
WBGene00004397	rol-6	T01B7.7	protein_coding	27.2711	0.759069	0.175693	1.55728e-05	0.000223109	II	8733049	8734239	+
WBGene00010274	F58G6.3	F58G6.3	protein_coding	3.69328	0.758959	0.145617	1.8678e-07	3.97947e-06	IV	9653534	9654223	+
WBGene00044792	F59C6.14	F59C6.14	protein_coding	11.0497	0.75842	0.174744	1.42361e-05	0.000205661	I	10526601	10530095	+
WBGene00017108	cyp-43A1	E03E2.1	protein_coding	233.964	0.757368	0.0864385	1.91932e-18	1.25921e-16	X	5714521	5717562	+
WBGene00021190	Y14H12A.1	Y14H12A.1	protein_coding	4.46495	0.756915	0.14984	4.38348e-07	8.64249e-06	II	3993194	3993959	+
WBGene00020948	era-1	W02F12.3	protein_coding	75.3849	0.755565	0.137793	4.17403e-08	9.80325e-07	V	6703056	6704573	+
WBGene00012747	Y40H7A.10	Y40H7A.10	protein_coding	7.4159	0.7548	0.154324	1.00323e-06	1.85496e-05	IV	15210122	15215597	-
WBGene00020166	T02G5.7	T02G5.7	protein_coding	806.929	0.754739	0.0582442	2.11212e-38	3.90147e-36	II	7075613	7077188	+
WBGene00015899	C17E7.4	C17E7.4	protein_coding	4.22738	0.754405	0.14286	1.28665e-07	2.82678e-06	V	3892853	3894573	+
WBGene00044286	ugt-35	C32C4.7	protein_coding	9.10839	0.753733	0.159481	2.28817e-06	3.91852e-05	V	10651994	10654265	-
WBGene00008803	lips-10	F14E5.5	protein_coding	144.441	0.753436	0.146151	2.53382e-07	5.23436e-06	II	8439167	8442151	+
WBGene00007393	fbxa-157	C06H5.2	protein_coding	20.3648	0.752403	0.17275	1.32798e-05	0.000192647	V	17899802	17901906	+
WBGene00019068	faah-3	F58H7.2	protein_coding	136.01	0.752081	0.111911	1.81271e-11	6.63244e-10	IV	940016	945653	-
WBGene00010597	K06A4.7	K06A4.7	protein_coding	247.005	0.751047	0.0818181	4.33194e-20	3.12195e-18	V	9489946	9491490	-
WBGene00005002	spp-17	C54G6.5	protein_coding	14.5958	0.749524	0.175203	1.88549e-05	0.000263002	I	1016404	1017176	+
WBGene00010750	K10D11.6	K10D11.6	protein_coding	17.4103	0.748517	0.176977	2.34241e-05	0.000318562	IV	12986722	12989455	-
WBGene00011167	chil-23	R09D1.11	protein_coding	4.7145	0.747933	0.159119	2.59589e-06	4.37462e-05	II	9466901	9468611	-
WBGene00021519	Y41D4B.17	Y41D4B.17	protein_coding	4.62117	0.747923	0.151178	7.52447e-07	1.42448e-05	IV	1560103	1561811	+
WBGene00006464	bath-47	T07H3.1	protein_coding	254.078	0.747601	0.0879179	1.84131e-17	1.12645e-15	II	1601810	1604621	+
WBGene00021590	Y46D2A.2	Y46D2A.2	protein_coding	71.9975	0.745237	0.147498	4.35969e-07	8.60451e-06	II	3321129	3323279	-
WBGene00009371	F33H2.8	F33H2.8	protein_coding	17.8866	0.74453	0.174047	1.88795e-05	0.000263151	I	15031140	15033039	-
WBGene00017100	E02H9.2	E02H9.2	pseudogene	16.6383	0.743963	0.173757	1.85526e-05	0.000259736	III	2465412	2466901	+
WBGene00002067	ifp-1	C43C3.1	protein_coding	306.766	0.742855	0.0900763	1.62484e-16	9.33964e-15	X	9675872	9680169	-
WBGene00013119	Y51H4A.25	Y51H4A.25	protein_coding	97.1804	0.742526	0.112138	3.55484e-11	1.25481e-09	IV	16736328	16743259	+
WBGene00009787	F46F2.3	F46F2.3	protein_coding	59.287	0.742234	0.153792	1.39142e-06	2.50455e-05	X	15259578	15260287	-
WBGene00019194	H12I13.6	H12I13.6	protein_coding	9.05023	0.74156	0.172155	1.65093e-05	0.000234583	II	6077903	6078277	+
WBGene00020954	W02G9.4	W02G9.4	protein_coding	31.1035	0.741136	0.171604	1.56825e-05	0.000224511	V	2666899	2670226	+
WBGene00010353	memi-3	H02I12.5	protein_coding	33.0322	0.741016	0.173665	1.98196e-05	0.000274245	IV	11401944	11403338	-
WBGene00023503	F17C11.13	F17C11.13	protein_coding	14.1134	0.740651	0.176974	2.85055e-05	0.000380327	V	10955922	10957047	+
WBGene00007717	C25D7.5	C25D7.5	protein_coding	37.5323	0.739861	0.1658	8.10582e-06	0.000122107	V	15052649	15056291	+
WBGene00017861	F27D9.2	F27D9.2	protein_coding	84.7088	0.737784	0.121148	1.1295e-09	3.30614e-08	X	7672992	7676305	+
WBGene00010116	cest-13	F55F3.2	protein_coding	11.1166	0.736818	0.176841	3.09243e-05	0.000408304	X	13760236	13763998	+
WBGene00002039	hum-6	T10H10.1	protein_coding	784.84	0.736317	0.06382	8.54649e-31	1.11374e-28	X	2303081	2314914	+
WBGene00008707	epic-1	F11E6.3	protein_coding	220.188	0.735554	0.177058	3.26275e-05	0.000428227	IV	17470513	17471920	-
WBGene00019565	cyp-35A3	K09D9.2	protein_coding	16.9418	0.734984	0.170287	1.58773e-05	0.000226618	V	4022608	4024482	+
WBGene00010503	K02C4.5	K02C4.5	protein_coding	469.18	0.734566	0.0612183	3.59037e-33	5.17503e-31	II	8078434	8080847	+
WBGene00010897	lact-3	M28.6	protein_coding	409.001	0.733512	0.0903406	4.68502e-16	2.59875e-14	II	10652352	10657682	-
WBGene00011090	R07B7.6	R07B7.6	protein_coding	70.9037	0.732518	0.136105	7.36621e-08	1.66646e-06	V	12072861	12074986	-
WBGene00003231	mex-6	AH6.5	protein_coding	177.94	0.730446	0.121665	1.92834e-09	5.47592e-08	II	9524173	9526359	+
WBGene00016594	C42D4.1	C42D4.1	protein_coding	1187.18	0.730207	0.056489	3.18833e-38	5.72275e-36	IV	7189286	7190333	+
WBGene00001814	haf-4	W04C9.1	protein_coding	573.925	0.729988	0.0552958	8.59851e-40	1.74037e-37	I	489968	496158	+
WBGene00012020	gyg-2	T25E12.5	protein_coding	80.2855	0.72909	0.159991	5.18716e-06	8.12271e-05	V	16745108	16746258	-
WBGene00019967	cyp-33C8	R08F11.3	protein_coding	149.301	0.727908	0.106935	9.96546e-12	3.74709e-10	V	3800781	3803542	-
WBGene00003409	mrp-3	E03G2.2	protein_coding	245.507	0.727759	0.0844702	6.95943e-18	4.42843e-16	X	15929954	15939324	-
WBGene00020393	T10B5.7	T10B5.7	protein_coding	457.888	0.727392	0.0686957	3.36551e-26	3.33501e-24	V	1846200	1848015	+
WBGene00003981	pes-8	F18G5.2	protein_coding	8.06095	0.726721	0.172847	2.61761e-05	0.00035271	X	9251787	9255778	+
WBGene00003057	lon-3	ZK836.1	protein_coding	11.2617	0.726479	0.159319	5.1177e-06	8.04041e-05	V	12197436	12198645	-
WBGene00000388	cdc-25.3	ZK637.11	protein_coding	4.64749	0.726237	0.125395	6.97207e-09	1.85266e-07	III	8916350	8917929	-
WBGene00011495	T05F1.11	T05F1.11	protein_coding	93.9681	0.724973	0.128119	1.5263e-08	3.83106e-07	I	9653020	9657063	+
WBGene00016769	C49C8.5	C49C8.5	protein_coding	294.149	0.724854	0.0776064	9.62186e-21	7.2645e-19	IV	8648665	8653664	-
WBGene00021503	ctsa-4.2	Y40D12A.2	protein_coding	317.409	0.722769	0.0700923	6.24046e-25	5.79175e-23	III	6612527	6615149	+
WBGene00010296	dgat-2	F59A1.10	protein_coding	294.343	0.72195	0.162452	8.82682e-06	0.00013234	V	17660302	17661810	+
WBGene00022072	cpg-9	Y67D8C.8	protein_coding	17.3494	0.720885	0.173907	3.39465e-05	0.000443285	IV	3067868	3070210	-
WBGene00012464	arrd-7	Y17G7B.11	protein_coding	24.6738	0.719946	0.174074	3.5362e-05	0.000458309	II	12060231	12062621	-
WBGene00012968	Y48A6B.7	Y48A6B.7	protein_coding	91.3523	0.719929	0.128923	2.34813e-08	5.72762e-07	III	11025238	11026566	-
WBGene00008210	C49F5.6	C49F5.6	protein_coding	11.8102	0.719847	0.170144	2.32859e-05	0.000316947	X	11988313	11991292	+
WBGene00022591	cuti-1	ZC328.1	protein_coding	23.4896	0.717271	0.163139	1.09911e-05	0.000162106	I	6404586	6405705	+
WBGene00022196	gpa-17	Y71H2B.7	protein_coding	320.514	0.714126	0.0632441	1.44396e-29	1.74986e-27	III	2586554	2589313	+
WBGene00008678	stdh-2	F11A5.12	protein_coding	8.7698	0.71406	0.175158	4.56856e-05	0.000573506	V	16224326	16225655	+
WBGene00015823	C16B8.3	C16B8.3	protein_coding	495.038	0.713761	0.108596	4.94316e-11	1.70378e-09	X	3968139	3968634	-
WBGene00007332	C05C10.5	C05C10.5	protein_coding	60.9076	0.713601	0.161657	1.01345e-05	0.000150652	II	9939039	9940432	+
WBGene00002041	hum-8	Y66H1A.6	protein_coding	865.168	0.710694	0.0509447	3.13194e-44	7.84056e-42	IV	429208	440554	-
WBGene00000752	col-179	C34F6.3	protein_coding	10.0807	0.710267	0.146399	1.22475e-06	2.21925e-05	X	11201464	11202485	+
WBGene00003877	pept-1	K04E7.2	protein_coding	637.615	0.710204	0.103437	6.60124e-12	2.53728e-10	X	6456871	6461767	+
WBGene00000757	col-184	F15A2.1	protein_coding	198.264	0.709687	0.169596	2.85699e-05	0.000380918	X	13469454	13470409	+
WBGene00044206	T26H5.9	T26H5.9	protein_coding	60.6003	0.709257	0.151702	2.93498e-06	4.87694e-05	V	15444915	15445420	+
WBGene00009518	clec-166	F38A1.5	protein_coding	43.5382	0.708898	0.15815	7.37909e-06	0.000111981	IV	1249191	1251342	-
WBGene00021850	Y54F10AM.6	Y54F10AM.6	protein_coding	24.0227	0.708445	0.174671	4.99466e-05	0.000623137	III	2508817	2511827	+
WBGene00002259	lbp-7	T22G5.2	protein_coding	25.334	0.708171	0.171031	3.46393e-05	0.000450477	V	13879551	13880213	+
WBGene00010555	K04C1.5	K04C1.5	protein_coding	3.64621	0.707636	0.134183	1.33721e-07	2.92097e-06	X	14248052	14249845	+
WBGene00013391	Y62H9A.3	Y62H9A.3	protein_coding	9.13056	0.707332	0.136483	2.18836e-07	4.57535e-06	X	11879109	11879971	-
WBGene00009101	F25B3.4	F25B3.4	protein_coding	18.891	0.707029	0.171771	3.85324e-05	0.000496355	V	9565336	9568807	-
WBGene00021322	nspg-14	Y34B4A.6	protein_coding	422.345	0.706888	0.0766616	2.94675e-20	2.17305e-18	X	5253046	5255068	+
WBGene00012840	grsp-1	Y43F8C.20	protein_coding	213.678	0.705525	0.163101	1.52043e-05	0.000218322	V	19609493	19612150	+
WBGene00019580	oac-58	K09E10.2	protein_coding	39.8777	0.7053	0.157788	7.82457e-06	0.000118151	IV	12308292	12311697	-
WBGene00009834	lsy-27	F47H4.1	protein_coding	3.67151	0.70334	0.136073	2.35569e-07	4.89829e-06	V	17348664	17350193	-
WBGene00018384	F43C11.7	F43C11.7	protein_coding	27.8446	0.703332	0.169	3.15859e-05	0.000416461	II	2335896	2337696	+
WBGene00017466	F14F9.3	F14F9.3	protein_coding	43.357	0.702653	0.163263	1.67893e-05	0.000237673	V	5138218	5141555	+
WBGene00011838	T19C4.1	T19C4.1	protein_coding	95.3455	0.702352	0.121684	7.83665e-09	2.06224e-07	V	11149704	11151323	+
WBGene00000606	col-17	F11G11.10	protein_coding	59.2105	0.70224	0.173853	5.36181e-05	0.00066372	II	4866435	4867576	-
WBGene00021325	nspg-13	Y34B4A.9	protein_coding	512.002	0.70171	0.0705128	2.48329e-23	2.13787e-21	X	5255193	5256855	+
WBGene00003522	nas-3	K06A4.1	protein_coding	10.0001	0.701154	0.174456	5.84263e-05	0.000719961	V	9478162	9479601	+
WBGene00014052	ZK669.2	ZK669.2	protein_coding	41.1923	0.70008	0.154301	5.70275e-06	8.84996e-05	II	7936591	7938178	-
WBGene00018138	folt-2	F37B4.7	protein_coding	247.173	0.699954	0.176737	7.48157e-05	0.000893561	V	2872464	2875600	-
WBGene00015912	fbxc-50	C17F4.5	protein_coding	4.97769	0.699027	0.153129	4.99602e-06	7.87525e-05	II	3246315	3248123	-
WBGene00016088	clec-266	C25B8.4	protein_coding	10.3928	0.698255	0.161298	1.49803e-05	0.00021543	X	6617392	6622915	-
WBGene00003845	odd-1	B0280.4	protein_coding	7.04699	0.698223	0.16757	3.08971e-05	0.000408228	III	7108312	7109769	+
WBGene00003230	mex-5	W02A2.7	protein_coding	425.548	0.697564	0.104781	2.78758e-11	9.98805e-10	IV	13353722	13356104	+
WBGene00010070	nep-17	F54F11.2	protein_coding	3083.1	0.696394	0.0379421	3.06104e-75	1.66398e-72	II	13507818	13516478	+
WBGene00019404	K05B2.4	K05B2.4	protein_coding	51.3979	0.695674	0.148763	2.91968e-06	4.86e-05	X	4918987	4920992	-
WBGene00001633	gly-8	Y66A7A.6	protein_coding	299.203	0.695593	0.0942407	1.57083e-13	7.21899e-12	III	11625241	11628235	+
WBGene00194926	K08D8.12	K08D8.12	protein_coding	5.03602	0.694996	0.163499	2.13028e-05	0.00029243	IV	12893465	12896332	+
WBGene00008229	C50F4.1	C50F4.1	protein_coding	253.938	0.6949	0.121834	1.17249e-08	2.99836e-07	V	9526792	9529250	+
WBGene00002116	ins-33	W09C5.4	protein_coding	22.013	0.694339	0.176702	8.51434e-05	0.00100805	I	13637844	13639311	-
WBGene00021215	Y18H1A.11	Y18H1A.11	protein_coding	60.8622	0.694184	0.132171	1.50324e-07	3.25747e-06	I	673164	683472	+
WBGene00045236	Y26D4A.19	Y26D4A.19	pseudogene	3.92402	0.692728	0.157021	1.02567e-05	0.000152337	I	13079741	13080633	+
WBGene00005833	srw-86	C25F9.7	protein_coding	81.8024	0.69202	0.131147	1.31539e-07	2.87662e-06	V	19400076	19400719	-
WBGene00015295	acl-12	C01C10.3	protein_coding	599.029	0.691856	0.060245	1.58687e-30	2.01278e-28	X	7439399	7442577	-
WBGene00006533	tba-7	T28D6.2	protein_coding	205.78	0.691821	0.11721	3.5825e-09	9.86406e-08	III	11368350	11371788	-
WBGene00022349	Y82E9BR.17	Y82E9BR.17	protein_coding	9.30327	0.691647	0.165727	3.00063e-05	0.000398395	III	1447493	1455774	-
WBGene00021994	Y59E9AL.4	Y59E9AL.4	protein_coding	43.0287	0.691508	0.149586	3.78561e-06	6.15072e-05	IV	5210902	5215192	-
WBGene00003601	nhr-2	C32F10.6	protein_coding	5.10611	0.690041	0.156654	1.05851e-05	0.000156726	I	5818473	5821134	-
WBGene00011486	T05E12.3	T05E12.3	protein_coding	24.6246	0.689114	0.172334	6.36882e-05	0.000778748	V	17076873	17077989	-
WBGene00019540	epic-2	K08D12.6	protein_coding	972.62	0.689105	0.127759	6.89886e-08	1.57383e-06	IV	1720789	1723072	+
WBGene00271744	K09F6.15	K09F6.15	protein_coding	133.986	0.687966	0.0977711	1.97139e-12	8.03162e-11	II	2274787	2277518	-
WBGene00005444	srh-237	T05E12.7	protein_coding	4.62464	0.687564	0.148908	3.88615e-06	6.27854e-05	V	17090378	17091714	+
WBGene00004242	puf-6	F18A11.1	protein_coding	48.8907	0.686527	0.159883	1.7553e-05	0.000246832	II	13039791	13043445	-
WBGene00007964	cyp-25A2	C36A4.2	protein_coding	97.4455	0.685224	0.150303	5.14114e-06	8.05728e-05	III	3835220	3837211	+
WBGene00018643	drd-50	F49F1.1	protein_coding	3.56081	0.684406	0.1428	1.64513e-06	2.9198e-05	IV	4117731	4119179	+
WBGene00003982	pes-9	R11H6.1	protein_coding	603.128	0.684009	0.0622718	4.54999e-28	5.09224e-26	V	14595313	14597034	-
WBGene00003730	nhx-2	B0495.4	protein_coding	255.744	0.683144	0.0737034	1.88208e-20	1.40978e-18	II	7690710	7693957	-
WBGene00019103	F59D6.1	F59D6.1	protein_coding	18.5207	0.683074	0.175781	0.000101937	0.00118477	V	3045136	3052197	+
WBGene00012436	flh-3	Y11D7A.13	protein_coding	5.50601	0.681139	0.144104	2.28169e-06	3.91094e-05	IV	9270095	9271938	+
WBGene00003219	mes-1	F54F7.5	protein_coding	12.2424	0.680948	0.174892	9.87939e-05	0.00115458	X	11857477	11862373	+
WBGene00195165	F57G4.11	F57G4.11	protein_coding	18.4331	0.680797	0.177109	0.00012107	0.00137685	V	17625205	17627598	+
WBGene00015369	ugt-51	C03A7.11	protein_coding	536.408	0.680264	0.0908509	7.00927e-14	3.30095e-12	V	5175019	5177309	-
WBGene00015298	rml-4	C01F1.3	protein_coding	238.478	0.679828	0.0999299	1.02432e-11	3.84391e-10	II	4295100	4298950	+
WBGene00016453	vet-2	C35E7.1	protein_coding	16.677	0.679539	0.176859	0.000121903	0.0013855	I	10846771	10850103	+
WBGene00020740	T23F4.2	T23F4.2	protein_coding	146.023	0.677998	0.095981	1.61924e-12	6.68279e-11	II	1163574	1165488	+
WBGene00017501	pud-3	F15E11.15	protein_coding	40.3243	0.677953	0.177189	0.000130158	0.00146967	V	2324633	2325152	-
WBGene00019973	R09A1.3	R09A1.3	protein_coding	13.1886	0.677837	0.174743	0.000104864	0.00121507	V	1023779	1027074	-
WBGene00013867	ZC373.2	ZC373.2	protein_coding	20.7167	0.677285	0.133644	4.02414e-07	7.98367e-06	X	10057924	10058432	-
WBGene00015949	C18A11.3	C18A11.3	protein_coding	25.7834	0.677167	0.169785	6.65275e-05	0.000808271	X	8061122	8065735	+
WBGene00014813	M176.9	M176.9	protein_coding	2.82445	0.675903	0.140915	1.61438e-06	2.87326e-05	II	9409300	9411597	-
WBGene00003784	nos-2	ZK1127.1	protein_coding	12.9124	0.675131	0.131121	2.62e-07	5.38899e-06	II	7065617	7067051	+
WBGene00012217	W02H3.1	W02H3.1	protein_coding	5.01966	0.674763	0.16142	2.91295e-05	0.000387565	X	11102586	11105460	-
WBGene00009982	F53F1.4	F53F1.4	protein_coding	38.4185	0.672564	0.177176	0.00014703	0.00163973	V	13411076	13411714	+
WBGene00004196	prx-11	C47B2.8	protein_coding	86.5533	0.672516	0.12194	3.48544e-08	8.28924e-07	I	12971614	12972259	+
WBGene00008565	acox-1.2	F08A8.2	protein_coding	41.1499	0.671222	0.161837	3.36107e-05	0.000440109	I	12942279	12946588	+
WBGene00235352	ZK250.13	ZK250.13	protein_coding	90.8004	0.671053	0.112443	2.40308e-09	6.7138e-08	II	1937062	1939752	-
WBGene00001240	elo-2	F11E6.5	protein_coding	459.945	0.670687	0.103819	1.04573e-10	3.47228e-09	IV	17466061	17467408	-
WBGene00010317	idh-1	F59B8.2	protein_coding	1453.71	0.670183	0.0747108	2.95544e-19	2.02267e-17	IV	9439077	9441107	-
WBGene00003097	lys-8	C17G10.5	protein_coding	1458.61	0.669958	0.0670002	1.53398e-23	1.32662e-21	II	5586177	5587651	+
WBGene00008564	acox-1.1	F08A8.1	protein_coding	405.924	0.668418	0.0686529	2.11333e-22	1.7183e-20	I	12938554	12942227	+
WBGene00003986	mct-4	K05B2.5	protein_coding	620.101	0.667622	0.0588966	8.75363e-30	1.08854e-27	X	4921335	4929757	-
WBGene00014164	lact-2	ZK945.1	protein_coding	811.826	0.667534	0.0603491	1.93483e-28	2.21759e-26	II	10094872	10098785	+
WBGene00000990	dhs-27	C04F6.5	protein_coding	21.2602	0.667327	0.170835	9.3731e-05	0.00109743	X	3412875	3414710	-
WBGene00011046	R05H10.7	R05H10.7	protein_coding	13.9728	0.667296	0.176841	0.000161024	0.00177254	II	14855528	14857019	+
WBGene00021263	Y22D7AR.10	Y22D7AR.10	protein_coding	8.3304	0.666768	0.15644	2.02483e-05	0.000279568	III	1701711	1702437	-
WBGene00004149	trpl-5	T16A1.7	protein_coding	38.7754	0.666251	0.154563	1.6286e-05	0.000231929	II	2085248	2090636	-
WBGene00015565	C07D8.6	C07D8.6	protein_coding	274.826	0.666231	0.0863607	1.21448e-14	6.12912e-13	X	7341508	7342780	+
WBGene00002090	ins-7	ZK1251.2	protein_coding	4.11548	0.665002	0.147672	6.69255e-06	0.000102275	IV	9682010	9682845	-
WBGene00011660	T09E11.11	T09E11.11	pseudogene	44.2881	0.663737	0.166875	6.96582e-05	0.000841336	I	12344166	12345702	+
WBGene00045461	C25F9.14	C25F9.14	protein_coding	48.9708	0.663596	0.136626	1.19159e-06	2.16742e-05	V	19436483	19437217	+
WBGene00018260	cyp-33C7	F41B5.2	protein_coding	257.645	0.663147	0.075825	2.21509e-18	1.44826e-16	V	2250539	2252591	+
WBGene00005018	sqt-3	F23H12.4	protein_coding	142.089	0.662262	0.145371	5.22223e-06	8.16418e-05	V	12352744	12354320	+
WBGene00044280	W02A2.9	W02A2.9	protein_coding	44.37	0.662072	0.165384	6.24789e-05	0.000765437	IV	13347664	13348599	+
WBGene00019962	cysl-3	R08E5.2	protein_coding	87.716	0.661433	0.123556	8.63635e-08	1.93312e-06	V	3774535	3776136	-
WBGene00021060	dct-11	W06B11.3	protein_coding	225.397	0.661344	0.0810506	3.36023e-16	1.88589e-14	X	5838038	5839778	-
WBGene00009434	F35E12.10	F35E12.10	protein_coding	54.8242	0.660979	0.150701	1.15435e-05	0.000169466	V	13745694	13748758	-
WBGene00020517	hpo-8	T15B7.2	protein_coding	603.446	0.660463	0.0555217	1.24777e-32	1.70792e-30	V	6839288	6840256	+
WBGene00004216	ptr-1	C24B5.3	protein_coding	59.8317	0.660362	0.161116	4.15515e-05	0.000529156	V	9177948	9181719	-
WBGene00022181	pho-9	Y71H2AM.16	protein_coding	226.199	0.660215	0.122207	6.57435e-08	1.50522e-06	III	2757083	2760816	-
WBGene00009490	fbxa-99	F36G9.14	protein_coding	8.11093	0.659025	0.172391	0.000131915	0.00148863	V	15981684	15982854	-
WBGene00004810	skr-4	Y60A3A.18	protein_coding	355.931	0.658573	0.0629829	1.36997e-25	1.3231e-23	V	19924223	19925033	+
WBGene00005271	srh-48	C06C3.6	protein_coding	10.1479	0.658521	0.174167	0.00015622	0.00172704	II	9380095	9384994	+
WBGene00002124	inx-2	F08G12.10	protein_coding	24.488	0.65767	0.176208	0.000189706	0.00204496	X	11295006	11296733	-
WBGene00006562	tdc-1	K01C8.3	protein_coding	107.926	0.657031	0.116317	1.61726e-08	4.04336e-07	II	8270596	8273615	+
WBGene00011821	cdf-2	T18D3.3	protein_coding	164.774	0.655871	0.0908748	5.30284e-13	2.29822e-11	X	12464639	12466917	-
WBGene00000742	col-169	T10E10.5	protein_coding	48.7261	0.655391	0.164449	6.73732e-05	0.00081698	X	6329159	6330062	+
WBGene00000868	cyb-3	T06E6.2	protein_coding	598.988	0.655079	0.0897803	2.9544e-13	1.30722e-11	V	15395695	15397353	+
WBGene00020290	T06D4.1	T06D4.1	protein_coding	5.27975	0.653783	0.126584	2.40656e-07	4.98772e-06	II	3381829	3384025	+
WBGene00007507	C10C5.3	C10C5.3	protein_coding	172.34	0.65375	0.163994	6.70754e-05	0.000814407	IV	9374828	9376492	+
WBGene00018730	F53A9.7	F53A9.7	protein_coding	58.008	0.653151	0.159443	4.19508e-05	0.000532459	X	8716664	8716922	-
WBGene00194695	B0462.5	B0462.5	protein_coding	151.585	0.652772	0.0935903	3.06337e-12	1.21678e-10	V	18322214	18323331	-
WBGene00008916	clec-221	F17C11.5	protein_coding	16.5344	0.652478	0.176401	0.000216594	0.00229322	V	10953452	10954434	-
WBGene00012018	T25C12.3	T25C12.3	protein_coding	7758.87	0.651855	0.0498243	4.11429e-39	7.9876e-37	X	11491086	11499999	-
WBGene00013771	Y113G7C.1	Y113G7C.1	protein_coding	7.08705	0.651323	0.160659	5.03327e-05	0.000626815	V	20317741	20324032	+
WBGene00001820	ham-1	F53B2.6	protein_coding	138.515	0.650252	0.113782	1.09759e-08	2.81819e-07	IV	12542182	12545737	+
WBGene00008599	F09A5.2	F09A5.2	protein_coding	42.7375	0.649065	0.151422	1.81551e-05	0.000254733	X	13135106	13139787	+
WBGene00017498	pud-4	F15E11.12	protein_coding	11.0111	0.647158	0.173173	0.000186192	0.00201094	V	2326677	2327282	+
WBGene00001074	dpy-13	F30B5.1	protein_coding	97.44	0.645003	0.159649	5.3423e-05	0.000661735	IV	4235613	4236710	+
WBGene00019532	K08D10.9	K08D10.9	pseudogene	7.54875	0.64475	0.166897	0.000111929	0.0012883	IV	4157633	4161789	+
WBGene00000981	dhs-18	C45B11.3	protein_coding	135.746	0.644085	0.0977438	4.41238e-11	1.53755e-09	V	11045704	11046833	-
WBGene00011102	R07E3.1	R07E3.1	protein_coding	1161.87	0.643369	0.0502504	1.57226e-37	2.67088e-35	X	10339216	10341161	-
WBGene00020205	arrd-1	T04B8.3	protein_coding	5.80522	0.642192	0.149539	1.75103e-05	0.000246414	II	627504	628658	+
WBGene00006965	xtr-1	F54F7.4	protein_coding	11.3661	0.641546	0.176964	0.000288645	0.0029352	X	11852793	11853729	+
WBGene00016419	tyr-4	C34G6.2	protein_coding	821.909	0.641016	0.0856068	6.998e-14	3.30095e-12	I	5898302	5902115	+
WBGene00008566	acox-1.3	F08A8.3	protein_coding	2.90283	0.640923	0.141791	6.17818e-06	9.48717e-05	I	12946931	12951099	+
WBGene00019589	K09F6.6	K09F6.6	protein_coding	179.467	0.640836	0.0915545	2.5687e-12	1.04205e-10	II	2276741	2279305	-
WBGene00004878	smf-3	Y69A2AR.4	protein_coding	116.287	0.640761	0.108062	3.03712e-09	8.42335e-08	IV	2618868	2625503	+
WBGene00010515	K02E11.6	K02E11.6	protein_coding	11.8581	0.640655	0.17698	0.000294693	0.00299189	V	14248801	14251510	+
WBGene00017947	mth-2	F31D5.4	protein_coding	71.3995	0.64056	0.136547	2.71676e-06	4.5541e-05	II	4188975	4194314	-
WBGene00194869	K01A6.8	K01A6.8	protein_coding	61.6599	0.639668	0.140511	5.30293e-06	8.28354e-05	IV	11737030	11737369	-
WBGene00077629	K10G4.13	K10G4.13	pseudogene	69.1143	0.6385	0.134718	2.14219e-06	3.70184e-05	V	17294412	17297359	-
WBGene00018540	btb-21	F47C10.2	pseudogene	112.189	0.638424	0.108061	3.46281e-09	9.54833e-08	V	3850126	3851796	-
WBGene00007460	C08F11.13	C08F11.13	protein_coding	667.31	0.638401	0.132636	1.48543e-06	2.65618e-05	IV	13607434	13609892	-
WBGene00020188	T03F1.6	T03F1.6	protein_coding	47.6627	0.637895	0.164911	0.000109683	0.00126551	I	3839800	3841561	-
WBGene00009488	oac-20	F36G9.12	protein_coding	3.30347	0.63776	0.144293	9.87541e-06	0.000147596	V	15978713	15981779	+
WBGene00011176	R09E10.6	R09E10.6	protein_coding	5.71858	0.637706	0.153022	3.08076e-05	0.000407418	IV	10292927	10294130	-
WBGene00006956	wrt-10	ZK1290.8	protein_coding	43.2095	0.637692	0.154127	3.51212e-05	0.000455498	II	7533261	7534563	-
WBGene00019435	K06A9.1	K06A9.1	protein_coding	1205.23	0.637683	0.0665367	9.34204e-22	7.37517e-20	X	1547504	1560145	+
WBGene00008485	ugt-43	F01D4.1	protein_coding	55.016	0.637456	0.138418	4.119e-06	6.61334e-05	IV	10464587	10467297	+
WBGene00045412	C25F9.12	C25F9.12	protein_coding	19.2532	0.637331	0.16955	0.000170616	0.00186025	V	19402180	19402955	-
WBGene00271644	K09F6.14	K09F6.14	ncRNA	41.2565	0.636955	0.141551	6.80131e-06	0.000103687	II	2280045	2280406	-
WBGene00013947	ZK228.4	ZK228.4	protein_coding	18.6298	0.636947	0.174533	0.000262807	0.00270425	V	18462786	18465426	+
WBGene00015382	C03B1.14	C03B1.14	protein_coding	15.4578	0.636691	0.175993	0.000297221	0.00300822	X	6359404	6360758	-
WBGene00001906	his-32	F17E9.10	protein_coding	84.6577	0.636447	0.142241	7.6614e-06	0.000115963	IV	8334304	8334715	+
WBGene00044797	F13E9.13	F13E9.13	protein_coding	6.95055	0.63638	0.169766	0.000177837	0.00192794	IV	10881545	10882539	+
WBGene00012533	fbxa-209	Y36E3A.1	protein_coding	157.803	0.63619	0.100552	2.49967e-10	7.96629e-09	V	15423632	15427044	-
WBGene00022821	ZK813.2	ZK813.2	protein_coding	7.94236	0.635647	0.136062	2.98632e-06	4.94068e-05	X	3443825	3444191	+
WBGene00011509	T05H10.4	T05H10.4	protein_coding	32.2023	0.635127	0.174022	0.000262547	0.00270304	II	8053149	8054916	+
WBGene00044403	fbxa-219	Y54F10BM.15	protein_coding	25.0502	0.635028	0.165869	0.000128926	0.00145835	III	2291414	2294191	+
WBGene00007811	C29F7.2	C29F7.2	protein_coding	389.055	0.633619	0.0643798	7.43019e-23	6.2003e-21	X	13416077	13418220	+
WBGene00019590	K09F6.7	K09F6.7	protein_coding	181.906	0.632045	0.0895482	1.68724e-12	6.94836e-11	II	2290916	2292127	-
WBGene00018724	F53A9.1	F53A9.1	protein_coding	397.26	0.63185	0.0991274	1.84017e-10	5.95426e-09	X	8711594	8711828	+
WBGene00011798	T16G1.4	T16G1.4	protein_coding	13.2089	0.63166	0.176775	0.000352596	0.00348192	V	12940140	12941847	-
WBGene00017469	F14F9.6	F14F9.6	protein_coding	24.409	0.631237	0.172651	0.000256041	0.0026504	V	5146124	5146494	-
WBGene00017986	F32D1.7	F32D1.7	protein_coding	53.4039	0.631161	0.16094	8.79175e-05	0.00103702	V	4374973	4376173	-
WBGene00011446	T04F8.8	T04F8.8	protein_coding	57.5918	0.631065	0.163466	0.00011314	0.0012991	X	11647464	11648196	+
WBGene00007225	C01G6.3	C01G6.3	protein_coding	18.3269	0.630774	0.12624	5.83403e-07	1.13148e-05	II	9269887	9271267	+
WBGene00020626	T20F5.4	T20F5.4	protein_coding	38.5248	0.630437	0.155254	4.89322e-05	0.000612087	I	3912634	3915308	-
WBGene00011938	alh-13	T22H6.2	protein_coding	913.31	0.629726	0.0807822	6.42284e-15	3.29382e-13	X	12782393	12787147	+
WBGene00021035	W05F2.3	W05F2.3	protein_coding	200.941	0.629377	0.117738	9.01268e-08	2.01262e-06	I	3367639	3368550	-
WBGene00020453	fbxa-55	T12B5.6	protein_coding	41.0887	0.629322	0.154932	4.86684e-05	0.000609188	III	933421	936087	-
WBGene00011364	cest-1.2	T02B5.3	protein_coding	269.915	0.629045	0.0770165	3.14424e-16	1.76989e-14	V	14157662	14160862	-
WBGene00009926	noah-2	F52B11.3	protein_coding	266.428	0.628964	0.133861	2.61926e-06	4.41009e-05	IV	14091253	14096626	+
WBGene00014135	ZK896.4	ZK896.4	protein_coding	14.8683	0.628457	0.176392	0.000366849	0.00359591	IV	12880606	12883290	-
WBGene00012557	Y37D8A.19	Y37D8A.19	protein_coding	19.8889	0.628313	0.137558	4.93285e-06	7.79504e-05	III	12929872	12931435	+
WBGene00000905	daf-9	T13C5.1	protein_coding	452.951	0.627461	0.0690434	1.0095e-19	7.0874e-18	X	6196926	6200823	+
WBGene00015602	fbxa-158	C08E3.10	protein_coding	31.4579	0.627329	0.167779	0.000184729	0.00199697	II	1619813	1621280	-
WBGene00011986	T24D1.3	T24D1.3	protein_coding	51.2528	0.627193	0.157356	6.72482e-05	0.000815985	I	9958781	9960095	-
WBGene00009212	atz-1	F28D1.2	protein_coding	7.59932	0.627144	0.156247	5.97465e-05	0.000733182	IV	12374680	12376121	-
WBGene00019859	R03H10.7	R03H10.7	protein_coding	63.8306	0.625901	0.131544	1.95402e-06	3.39828e-05	II	4177245	4178938	-
WBGene00016758	C49A9.4	C49A9.4	protein_coding	39.893	0.625815	0.157863	7.36152e-05	0.000881436	IV	6219692	6222097	+
WBGene00016063	delm-2	C24G7.1	protein_coding	7.96168	0.625131	0.159489	8.87012e-05	0.00104562	I	4109406	4112385	+
WBGene00000007	aat-6	T11F9.4	protein_coding	21.2116	0.624554	0.17709	0.000420677	0.00405461	V	11466841	11470663	-
WBGene00018200	btb-17	F39E9.11	protein_coding	10.8529	0.624268	0.176657	0.000409659	0.00396448	II	3295404	3296658	+
WBGene00005703	sru-40	R07B5.3	protein_coding	33.3593	0.624239	0.158881	8.53051e-05	0.00100934	V	9832645	9834000	-
WBGene00008494	F01D5.3	F01D5.3	protein_coding	2.45634	0.62385	0.129889	1.56346e-06	2.78523e-05	II	13999058	14000144	-
WBGene00001066	dpy-4	Y41E3.2	protein_coding	103.232	0.623704	0.163478	0.000136063	0.00152908	IV	14985542	14986784	-
WBGene00017541	F17E9.4	F17E9.4	protein_coding	5.53468	0.623439	0.135999	4.55835e-06	7.24983e-05	IV	8348372	8349170	+
WBGene00010660	K08D8.6	K08D8.6	protein_coding	136.233	0.622881	0.0919009	1.22062e-11	4.53586e-10	IV	12887061	12890508	-
WBGene00021879	clec-83	Y54G2A.14	protein_coding	704.962	0.622854	0.0626359	2.67773e-23	2.2846e-21	IV	2839370	2841472	-
WBGene00019343	nep-18	K02F6.9	protein_coding	51.2439	0.621796	0.132876	2.87535e-06	4.7994e-05	II	2557776	2564073	-
WBGene00006952	wrt-6	ZK377.1	protein_coding	9.61144	0.621667	0.164153	0.000152403	0.00169272	X	3480249	3483666	+
WBGene00000991	dhs-28	M03A8.1	protein_coding	1065.35	0.621192	0.0648427	9.70675e-22	7.63143e-20	X	6818437	6820080	+
WBGene00015646	mlt-10	C09E8.3	protein_coding	42.0437	0.62086	0.169164	0.000242398	0.00252566	II	546704	552032	+
WBGene00013946	ZK228.3	ZK228.3	protein_coding	17.5545	0.620494	0.169999	0.000262264	0.00270159	V	18458240	18461250	-
WBGene00022669	ZK177.1	ZK177.1	protein_coding	3.02326	0.620243	0.116645	1.05295e-07	2.32676e-06	II	5528140	5529642	+
WBGene00008964	mltn-9	F19H8.4	protein_coding	71.9665	0.619797	0.134747	4.23073e-06	6.77558e-05	II	14616034	14622621	+
WBGene00018418	F44E2.4	F44E2.4	protein_coding	290.8	0.619385	0.14697	2.50483e-05	0.000338713	III	8832479	8838424	-
WBGene00012058	T26F2.2	T26F2.2	pseudogene	22.1518	0.618918	0.172607	0.000336151	0.003338	V	13981567	13982971	-
WBGene00001877	his-3	T10C6.12	protein_coding	26.781	0.618281	0.173624	0.000369388	0.00361522	V	16040807	16041191	+
WBGene00019605	ctsa-4.1	K10B2.2	protein_coding	47.9425	0.617955	0.143721	1.71052e-05	0.000241427	II	6366995	6369091	+
WBGene00007838	fbxa-168	C31C9.4	pseudogene	27.9879	0.617378	0.167705	0.000232024	0.00243089	II	13645780	13648850	+
WBGene00020156	T02B11.4	T02B11.4	protein_coding	326.016	0.617044	0.0863362	8.86997e-13	3.79236e-11	V	869481	871129	-
WBGene00000867	cyb-2.2	H31G24.4	protein_coding	97.7304	0.616584	0.121732	4.08222e-07	8.08202e-06	I	4114860	4116370	+
WBGene00022257	puf-11	Y73B6BL.38	protein_coding	190.315	0.615737	0.133078	3.71195e-06	6.04653e-05	IV	6421584	6423497	+
WBGene00001398	fat-6	VZK822L.1	protein_coding	1088.35	0.615666	0.15267	5.51487e-05	0.000681779	IV	11913691	11915687	-
WBGene00015683	C10G8.4	C10G8.4	protein_coding	6.83556	0.614932	0.132102	3.24022e-06	5.31911e-05	V	5311934	5312349	+
WBGene00001942	his-68	T23D8.6	protein_coding	71.6761	0.614846	0.150063	4.1807e-05	0.000531698	I	9989131	9989515	+
WBGene00019176	H10D12.2	H10D12.2	pseudogene	242.772	0.61453	0.0963163	1.76698e-10	5.72717e-09	IV	6143182	6149923	-
WBGene00018682	aagr-4	F52D1.1	protein_coding	602.627	0.614468	0.0556722	2.52632e-28	2.87819e-26	X	460650	466899	+
WBGene00018971	clec-67	F56D6.2	protein_coding	19.405	0.613518	0.174438	0.000436264	0.00418998	IV	3922164	3925039	+
WBGene00015122	B0302.5	B0302.5	protein_coding	140.883	0.613432	0.1245	8.34303e-07	1.57007e-05	X	17193299	17195137	-
WBGene00000647	col-71	Y49F6B.10	protein_coding	97.7903	0.613401	0.176596	0.000513762	0.00480947	II	3500076	3502570	-
WBGene00008825	F14H3.6	F14H3.6	protein_coding	16.3615	0.612249	0.123477	7.10771e-07	1.35774e-05	V	16057321	16058893	-
WBGene00011505	pzf-1	T05G11.1	protein_coding	2.6888	0.611897	0.117975	2.14091e-07	4.49096e-06	V	15926424	15928425	-
WBGene00007322	C05B5.5	C05B5.5	protein_coding	29.6684	0.611217	0.158485	0.000114965	0.00131767	III	10001359	10003856	+
WBGene00003828	nuc-1	C07B5.5	protein_coding	413.636	0.609841	0.080902	4.77134e-14	2.27518e-12	X	9539904	9542329	+
WBGene00013567	Y75B12B.1	Y75B12B.1	protein_coding	90.8044	0.609093	0.139777	1.31495e-05	0.00019124	V	15184698	15185880	+
WBGene00020579	T19D12.4	T19D12.4	protein_coding	1048.08	0.608728	0.0696366	2.3005e-18	1.49895e-16	II	6631104	6637098	+
WBGene00008537	F02H6.4	F02H6.4	pseudogene	3.05947	0.607911	0.123716	8.93547e-07	1.67164e-05	IV	14207563	14219159	+
WBGene00001716	grl-7	T02E9.2	protein_coding	26.4967	0.607785	0.177133	0.000600834	0.00553047	V	11344827	11347012	-
WBGene00010493	meg-2	K02B9.2	protein_coding	7.45525	0.607408	0.15767	0.00011696	0.0013357	X	13922642	13926129	-
WBGene00019345	tmem-135	K02G10.3	protein_coding	106.048	0.606879	0.117463	2.38464e-07	4.95307e-06	X	4673705	4677350	+
WBGene00007320	C05B5.2	C05B5.2	protein_coding	5.72982	0.606735	0.160324	0.000154066	0.0017072	III	9999818	10000528	-
WBGene00018146	F37C4.6	F37C4.6	protein_coding	297.257	0.605044	0.0769304	3.6961e-15	1.93724e-13	IV	3875401	3878333	-
WBGene00000283	cah-5	R173.1	protein_coding	271.333	0.604534	0.0769258	3.88278e-15	2.0295e-13	X	7020032	7023950	+
WBGene00006619	try-1	ZK546.15	protein_coding	5.65082	0.603972	0.158756	0.000142141	0.00158988	II	4948153	4949527	-
WBGene00021056	W06B4.1	W06B4.1	protein_coding	85.9482	0.603685	0.144819	3.06545e-05	0.000406151	II	4471594	4473554	+
WBGene00019430	K06A5.2	K06A5.2	protein_coding	8.08156	0.60244	0.170427	0.000407948	0.00394994	I	6468112	6469392	+
WBGene00000616	col-39	C09G5.4	protein_coding	55.4715	0.602363	0.172292	0.00047196	0.00447187	II	10704915	10706019	+
WBGene00003395	mom-2	F38E1.7	protein_coding	104.048	0.601943	0.125873	1.73437e-06	3.05256e-05	V	8355987	8358185	+
WBGene00022679	ZK180.5	ZK180.5	protein_coding	57.0699	0.601762	0.174129	0.000548588	0.00509391	IV	4515043	4517166	-
WBGene00019097	F59B1.2	F59B1.2	protein_coding	528.728	0.600715	0.0772527	7.48677e-15	3.82912e-13	V	3633340	3634678	+
WBGene00003689	nhr-99	M02H5.1	protein_coding	8.20543	0.600095	0.175425	0.000624378	0.0056921	V	474777	477155	+
WBGene00004023	pho-4	T16D1.2	protein_coding	513.507	0.5994	0.0780109	1.54742e-14	7.68702e-13	II	5236256	5238466	-
WBGene00017625	cgt-2	F20B4.6	protein_coding	35.9544	0.599034	0.166034	0.000308677	0.00310669	X	17695231	17701743	+
WBGene00007455	ugt-22	C08F11.8	protein_coding	409.864	0.598383	0.0814815	2.07616e-13	9.36042e-12	IV	13639259	13644567	+
WBGene00010086	F55B11.4	F55B11.4	protein_coding	96.7177	0.597745	0.115194	2.11395e-07	4.4442e-06	IV	14429571	14430920	-
WBGene00011571	ttr-46	T07C12.7	protein_coding	238.866	0.596492	0.0934512	1.73735e-10	5.64077e-09	V	9951232	9952178	+
WBGene00009146	F26C11.1	F26C11.1	protein_coding	17.7454	0.595468	0.173852	0.000614467	0.0056179	II	9894734	9897402	+
WBGene00021853	Y54F10AM.11	Y54F10AM.11	protein_coding	8.49005	0.594485	0.166438	0.000354512	0.0034966	III	2562918	2563983	-
WBGene00044535	K11D12.13	K11D12.13	protein_coding	6.02885	0.594269	0.136145	1.27132e-05	0.000185066	V	5033398	5034171	+
WBGene00010528	K03D3.2	K03D3.2	protein_coding	5.5058	0.594053	0.164371	0.000301385	0.00303877	IV	16328061	16328619	-
WBGene00000789	cpz-2	M04G12.2	protein_coding	3173.89	0.593844	0.0288551	4.12905e-94	4.1347e-91	V	13381188	13383077	+
WBGene00044109	K02E11.10	K02E11.10	protein_coding	9.99983	0.593263	0.159574	0.000200967	0.00215051	V	14240068	14241151	-
WBGene00000699	col-125	C29F4.1	protein_coding	100.962	0.593178	0.173797	0.000642383	0.00584224	IV	11225505	11226516	+
WBGene00008448	E01G4.6	E01G4.6	protein_coding	62.9565	0.593064	0.162383	0.000259949	0.0026821	II	13482404	13485780	+
WBGene00050904	Y70C5A.3	Y70C5A.3	protein_coding	4.29732	0.592537	0.148282	6.44172e-05	0.000784636	V	16618337	16620923	-
WBGene00001607	gln-6	C28D4.3	protein_coding	354.272	0.592	0.0808985	2.52052e-13	1.12308e-11	IV	9739260	9740901	-
WBGene00013380	memi-2	Y62E10A.14	protein_coding	49.9142	0.591752	0.142747	3.39123e-05	0.000443143	IV	13399067	13400506	-
WBGene00004219	ptr-4	C45B2.7	protein_coding	72.9622	0.591675	0.148549	6.80452e-05	0.000824079	X	6060757	6065986	-
WBGene00019014	F57C12.2	F57C12.2	protein_coding	104.9	0.591174	0.113964	2.13294e-07	4.47917e-06	X	549354	551392	-
WBGene00000743	col-170	T10E10.6	protein_coding	8.63682	0.590745	0.170138	0.000516306	0.00482424	X	6331708	6332611	+
WBGene00012755	Y41C4A.8	Y41C4A.8	protein_coding	37.6056	0.59056	0.144546	4.39587e-05	0.000555351	III	11706968	11708822	-
WBGene00017667	ttr-37	F21E9.3	protein_coding	326.107	0.589307	0.119048	7.41551e-07	1.40666e-05	X	1335363	1337175	-
WBGene00013838	fbxa-31	ZC47.5	protein_coding	20.7333	0.589194	0.169363	0.000503532	0.00472863	III	1269567	1271428	-
WBGene00021397	Y38C1AA.6	Y38C1AA.6	protein_coding	67.8162	0.588892	0.126243	3.0899e-06	5.0855e-05	IV	162829	164801	+
WBGene00001386	far-2	F02A9.3	protein_coding	1266.45	0.588359	0.148057	7.07105e-05	0.000850404	III	9081827	9082511	+
WBGene00012911	acl-7	Y46G5A.21	protein_coding	133.931	0.587602	0.0999591	4.14189e-09	1.1355e-07	II	12811887	12816462	-
WBGene00018226	F40B5.2	F40B5.2	protein_coding	280.314	0.587536	0.0946162	5.30957e-10	1.61632e-08	X	8367852	8371634	+
WBGene00009991	F53F4.8	F53F4.8	pseudogene	68.8893	0.586494	0.163079	0.000322684	0.00322277	V	13614235	13617723	-
WBGene00007232	C01G10.5	C01G10.5	protein_coding	13.3145	0.585919	0.17615	0.000880209	0.00766096	V	15089075	15089538	-
WBGene00007601	C15C6.2	C15C6.2	protein_coding	6.55432	0.585786	0.159444	0.000238839	0.00249268	I	12203838	12205809	+

## Sheet: Down_no 5PhIAA
WormBaseID	symbol	secondaryIdentifier	Feature	Mean_normalized_counts_over_all_samples	log2FC	SE_log2FC	p_value	p_Adj	Chr	Gene_start	Gene_end	Strand
WBGene00019016	F57F4.2	F57F4.2	protein_coding	15622.1	-2.73795	0.125985	1.0169e-104	1.4882e-101	V	6389038	6389734	-
WBGene00019178	scl-12	H10D18.2	protein_coding	8699.59	-2.61834	0.149016	4.11346e-69	1.95657e-66	V	3812590	3813437	+
WBGene00007535	ttr-19	C12D8.4	protein_coding	408.894	-2.3267	0.0993531	2.7708e-121	8.7861e-118	V	10226827	10227433	-
WBGene00010169	clec-18	F56H6.8	protein_coding	301.311	-2.31855	0.164306	3.24124e-45	8.3335e-43	I	12301423	12303157	-
WBGene00003529	nas-10	K09C8.3	protein_coding	223.182	-2.24824	0.122034	8.57681e-76	4.79948e-73	X	10960913	10963503	-
WBGene00013090	Y51B9A.8	Y51B9A.8	protein_coding	484.412	-2.17553	0.114989	7.8799e-80	5.35439e-77	II	9398850	9399662	+
WBGene00009421	F35E8.7	F35E8.7	protein_coding	399.593	-2.09266	0.167757	1.03038e-35	1.66136e-33	V	15914013	15915142	+
WBGene00009892	scl-11	F49E11.6	protein_coding	5969.36	-2.0105	0.161512	1.43347e-35	2.25398e-33	IV	13051372	13052219	+
WBGene00019179	scl-13	H10D18.4	protein_coding	3069.74	-1.93839	0.17304	3.9866e-29	4.71112e-27	V	3810784	3811641	-
WBGene00021479	oac-55	Y39H10A.2	protein_coding	516.163	-1.88097	0.0745477	1.7978e-140	8.551e-137	V	3761138	3766315	+
WBGene00004996	spp-11	T25D10.3	protein_coding	3307.41	-1.87958	0.0852236	8.6214e-108	1.4912e-104	II	6405387	6407379	-
WBGene00271832	Y60C6A.3	Y60C6A.3	protein_coding	670.406	-1.84984	0.100324	6.42145e-76	3.70226e-73	V	4785801	4786197	+
WBGene00013972	scl-20	ZK384.2	protein_coding	116.714	-1.72738	0.147861	1.56762e-31	2.10039e-29	V	18732797	18734481	-
WBGene00008396	D1086.9	D1086.9	protein_coding	358.043	-1.72263	0.17686	2.03334e-22	1.66036e-20	V	14104269	14106330	+
WBGene00011157	chil-15	R09D1.1	protein_coding	27.0423	-1.65506	0.170514	2.83331e-22	2.27454e-20	II	9442167	9443622	-
WBGene00015071	cest-30	B0238.7	protein_coding	68.8821	-1.64558	0.158722	3.4778e-25	3.25954e-23	V	5260331	5263099	-
WBGene00017509	F16B4.7	F16B4.7	protein_coding	247.154	-1.63627	0.108819	4.224e-51	1.18185e-48	V	1585710	1586089	+
WBGene00011159	chil-17	R09D1.3	protein_coding	30.4384	-1.59222	0.168237	2.96002e-21	2.29866e-19	II	9438610	9440160	-
WBGene00006419	oac-39	R02C2.3	protein_coding	16590.7	-1.4703	0.0555718	2.9773e-154	2.8323e-150	V	246607	251752	-
WBGene00011018	R05A10.1	R05A10.1	protein_coding	959.794	-1.46743	0.0885691	1.18268e-61	4.59218e-59	IV	14182376	14190691	+
WBGene00012816	scl-21	Y43F8B.5	protein_coding	129.333	-1.44522	0.10702	1.47635e-41	3.46779e-39	V	19494761	19495687	-
WBGene00015694	ugt-27	C10H11.5	protein_coding	398.761	-1.3501	0.0883643	1.05897e-52	3.0997e-50	I	4724064	4726771	+
WBGene00020741	dlhd-1	T23F4.3	protein_coding	79.7553	-1.34468	0.127412	4.87912e-26	4.80985e-24	II	1169534	1172130	-
WBGene00011245	R11D1.4	R11D1.4	protein_coding	27.6982	-1.25067	0.173323	5.35967e-13	2.31757e-11	V	12712975	12714220	-
WBGene00007404	best-5	C07A9.8	protein_coding	227.569	-1.22134	0.121872	1.22566e-23	1.06481e-21	III	9686921	9690253	-
WBGene00016670	ilys-3	C45G7.3	protein_coding	43.6939	-1.21893	0.159757	2.34974e-14	1.14631e-12	IV	2464455	2465443	+
WBGene00012280	W05E10.1	W05E10.1	protein_coding	72.194	-1.19076	0.152302	5.34838e-15	2.76517e-13	V	11689412	11691691	-
WBGene00017465	F14F9.2	F14F9.2	protein_coding	2118.12	-1.17714	0.0900514	4.77117e-39	9.07763e-37	V	5144840	5145865	+
WBGene00010217	sre-31	F57G9.1	protein_coding	19.0609	-1.17708	0.172793	9.61729e-12	3.62334e-10	II	12406821	12408817	-
WBGene00004932	sod-3	C08A9.1	protein_coding	465.162	-1.17097	0.0906024	3.28546e-38	5.84197e-36	X	17092752	17094306	+
WBGene00017537	F17A9.5	F17A9.5	protein_coding	564.202	-1.16847	0.0879477	2.79377e-40	5.84112e-38	V	6110970	6112997	-
WBGene00021134	W10G11.1	W10G11.1	protein_coding	58.3261	-1.14538	0.167282	7.54175e-12	2.88711e-10	II	3559651	3560692	-
WBGene00021136	W10G11.3	W10G11.3	protein_coding	114.268	-1.11092	0.147879	5.80574e-14	2.7615e-12	II	3561748	3562519	-
WBGene00017660	F21C10.11	F21C10.11	protein_coding	161.453	-1.11051	0.0965884	1.36057e-30	1.73733e-28	V	9123485	9123852	+
WBGene00009339	F32G8.3	F32G8.3	protein_coding	99.1028	-1.09946	0.12494	1.36877e-18	9.07393e-17	V	10554442	10555339	-
WBGene00021135	W10G11.2	W10G11.2	protein_coding	99.5597	-1.09861	0.150497	2.87991e-13	1.28021e-11	II	3560807	3561661	-
WBGene00015993	C18H7.1	C18H7.1	protein_coding	161.072	-1.0807	0.118273	6.39939e-20	4.5601e-18	IV	615543	620936	+
WBGene00022713	ZK355.3	ZK355.3	protein_coding	497.178	-1.07834	0.147785	2.94973e-13	1.30722e-11	II	2927016	2927633	-
WBGene00011427	T04C12.1	T04C12.1	protein_coding	131.286	-1.07749	0.117711	5.50176e-20	3.95006e-18	V	11058639	11059269	-
WBGene00045459	Y59A8B.26	Y59A8B.26	protein_coding	180.715	-1.06271	0.143057	1.09794e-13	5.09498e-12	V	18009979	18010837	-
WBGene00008792	F14D7.5	F14D7.5	protein_coding	140.636	-1.05008	0.114863	6.12581e-20	4.38157e-18	V	14299139	14299669	-
WBGene00009420	F35E8.6	F35E8.6	protein_coding	430.768	-1.04642	0.157114	2.73382e-11	9.85107e-10	V	15912147	15913056	+
WBGene00189932	spp-29	Y26G10.7	protein_coding	136.442	-1.03569	0.126713	2.99425e-16	1.69047e-14	V	17696124	17696853	-
WBGene00007397	C07A4.2	C07A4.2	protein_coding	142.107	-1.00826	0.138409	3.22573e-13	1.41738e-11	X	10172197	10174179	+
WBGene00014050	ZK666.12	ZK666.12	protein_coding	20.2992	-1.0019	0.17592	1.23227e-08	3.14699e-07	II	10496211	10496703	+
WBGene00009486	F36G9.7	F36G9.7	protein_coding	84.7852	-0.992585	0.142826	3.66285e-12	1.4369e-10	V	15968417	15969753	-
WBGene00013351	Y59A8B.19	Y59A8B.19	protein_coding	30.0773	-0.988088	0.173826	1.31315e-08	3.34012e-07	V	18007229	18007871	+
WBGene00000008	aat-7	F54D12.3	protein_coding	24.431	-0.9875	0.172342	1.00504e-08	2.58754e-07	II	1386869	1391639	+
WBGene00010501	K02C4.2	K02C4.2	protein_coding	200.839	-0.986059	0.100324	8.46608e-23	7.00329e-21	II	8075759	8076842	+
WBGene00008640	F10B5.3	F10B5.3	protein_coding	758.24	-0.983849	0.0996631	5.51964e-23	4.64675e-21	II	8147183	8150030	-
WBGene00016262	C30F12.3	C30F12.3	protein_coding	334.273	-0.981906	0.106772	3.70391e-20	2.68972e-18	I	6970362	6971888	-
WBGene00077692	C08E8.10	C08E8.10	protein_coding	49.7751	-0.979763	0.156196	3.54936e-10	1.11252e-08	V	18339014	18339907	-
WBGene00001782	gst-34	Y1H11.1	protein_coding	32.7118	-0.961742	0.170417	1.66654e-08	4.15566e-07	II	15179905	15183239	-
WBGene00086560	ZK355.8	ZK355.8	protein_coding	687.592	-0.954714	0.125027	2.23969e-14	1.09543e-12	II	2927803	2928141	+
WBGene00202498	Y60C6A.2	Y60C6A.2	protein_coding	135.757	-0.952331	0.13367	1.04482e-12	4.41749e-11	V	4785010	4785433	-
WBGene00014192	nhr-246	ZK1037.4	protein_coding	13.3005	-0.948544	0.176736	8.0055e-08	1.80039e-06	V	15316476	15318524	+
WBGene00019964	R08E5.4	R08E5.4	protein_coding	197.752	-0.942837	0.0969563	2.37416e-22	1.91401e-20	V	3768569	3769870	+
WBGene00017312	pitr-5	F09G2.3	protein_coding	217.843	-0.936211	0.118703	3.09466e-15	1.62649e-13	V	7184848	7188552	+
WBGene00007516	gpx-5	C11E4.1	protein_coding	1151.49	-0.934681	0.042598	1.0346e-106	1.6404e-103	X	9584667	9586344	+
WBGene00219308	W06G6.20	W06G6.20	protein_coding	94.5028	-0.934092	0.152746	9.63548e-10	2.85108e-08	V	16648031	16648367	-
WBGene00022814	ZK742.4	ZK742.4	protein_coding	88.2518	-0.931112	0.114306	3.76851e-16	2.10881e-14	V	7810227	7811792	-
WBGene00011699	cyp-34A2	T10H4.11	protein_coding	1760.48	-0.93078	0.0795106	1.18226e-31	1.5953e-29	V	15288776	15291095	-
WBGene00007466	chil-2	C08H9.6	protein_coding	98.696	-0.92981	0.127913	3.62006e-13	1.57971e-11	II	9873263	9874608	-
WBGene00017618	F20A1.6	F20A1.6	protein_coding	411.378	-0.92698	0.0695822	1.72239e-40	3.72388e-38	V	7024594	7027155	-
WBGene00007543	fipr-7	C12D8.16	protein_coding	61.7602	-0.918621	0.152016	1.51367e-09	4.3458e-08	V	10229828	10230163	+
WBGene00000133	amt-1	C05E11.4	protein_coding	405.212	-0.886987	0.109011	4.06252e-16	2.26667e-14	X	4571436	4573914	+
WBGene00020343	acs-3	T08B1.6	protein_coding	510.196	-0.886848	0.0832361	1.65947e-26	1.67054e-24	V	1969527	1974514	+
WBGene00011158	chil-16	R09D1.2	protein_coding	35.3304	-0.880995	0.168165	1.61569e-07	3.47359e-06	II	9440440	9441938	-
WBGene00011596	T07G12.5	T07G12.5	protein_coding	40.7705	-0.869082	0.151172	8.97942e-09	2.33073e-07	IV	10541427	10545138	-
WBGene00020063	R13D11.10	R13D11.10	protein_coding	28.782	-0.868792	0.173943	5.89265e-07	1.14052e-05	V	812808	813201	-
WBGene00044201	H39E23.3	H39E23.3	protein_coding	266.62	-0.866032	0.176342	9.05685e-07	1.68937e-05	V	14107810	14110051	+
WBGene00045398	Y71F9AM.8	Y71F9AM.8	protein_coding	25.8472	-0.865016	0.176709	9.82271e-07	1.81796e-05	I	2940907	2941583	-
WBGene00012311	W06G6.9	W06G6.9	protein_coding	27.3265	-0.86462	0.170227	3.78982e-07	7.54238e-06	V	16645907	16646472	-
WBGene00044901	Y41G9A.10	Y41G9A.10	protein_coding	313.026	-0.860014	0.0852075	5.9223e-24	5.26531e-22	X	2945802	2946558	-
WBGene00020832	T26C12.2	T26C12.2	protein_coding	223.269	-0.855444	0.13926	8.10915e-10	2.42968e-08	IV	3263765	3265757	-
WBGene00021137	W10G11.4	W10G11.4	pseudogene	41.2023	-0.854991	0.176252	1.22859e-06	2.22318e-05	II	3562699	3563360	-
WBGene00304930	Y50E8A.22	Y50E8A.22	protein_coding	18.4051	-0.851494	0.177098	1.52411e-06	2.7228e-05	V	14748910	14749087	-
WBGene00007036	sod-5	ZK430.3	protein_coding	25.2247	-0.847695	0.176322	1.52711e-06	2.72341e-05	II	4417632	4419130	+
WBGene00019719	M01H9.3	M01H9.3	protein_coding	9618	-0.845985	0.0461363	4.22115e-75	2.23088e-72	IV	4468499	4477059	-
WBGene00021478	Y39H10A.1	Y39H10A.1	protein_coding	319.805	-0.842246	0.0752194	4.20874e-29	4.94293e-27	V	3767203	3767808	+
WBGene00008853	clec-101	F15D3.2	protein_coding	24.7535	-0.837318	0.175501	1.83307e-06	3.21438e-05	I	11560619	11564387	-
WBGene00007765	C27B7.9	C27B7.9	protein_coding	995.289	-0.836162	0.0819709	1.96829e-24	1.78327e-22	IV	8915471	8916110	-
WBGene00004131	tent-5	F55A12.9	protein_coding	5511.13	-0.83405	0.0540321	9.34511e-54	2.86774e-51	I	5372850	5384508	-
WBGene00011960	oac-48	T23G4.4	protein_coding	32.9763	-0.833407	0.169516	8.81483e-07	1.6507e-05	IV	13673803	13677886	+
WBGene00015532	C06E4.3	C06E4.3	protein_coding	30.4017	-0.831593	0.170376	1.05588e-06	1.94475e-05	IV	7260874	7262138	+
WBGene00009001	tyr-3	F21C3.2	protein_coding	875.986	-0.822349	0.0686511	4.59608e-33	6.52574e-31	I	7274281	7278573	-
WBGene00016915	idpp-11	C54D2.1	protein_coding	36.7311	-0.819451	0.162455	4.55501e-07	8.95286e-06	X	7842540	7845557	+
WBGene00022441	Y110A2AL.4	Y110A2AL.4	protein_coding	389.512	-0.818007	0.0960944	1.70172e-17	1.0478e-15	II	2839303	2840386	+
WBGene00008889	F16D3.6	F16D3.6	protein_coding	23.7368	-0.814369	0.172546	2.36162e-06	4.01539e-05	I	8375489	8377578	+
WBGene00086565	W06G6.17	W06G6.17	protein_coding	138.364	-0.813132	0.173765	2.8757e-06	4.7994e-05	V	16644518	16645251	-
WBGene00007858	C31H5.7	C31H5.7	protein_coding	19.7416	-0.810964	0.175715	3.92691e-06	6.32629e-05	I	9041319	9042007	+
WBGene00000560	cnc-6	Y46E12A.1	protein_coding	496.521	-0.81037	0.145275	2.43044e-08	5.91324e-07	III	1763521	1764902	+
WBGene00013060	Y51A2A.4	Y51A2A.4	protein_coding	369.855	-0.803293	0.0968204	1.07017e-16	6.22664e-15	V	18290941	18291348	+
WBGene00219298	F55H2.8	F55H2.8	protein_coding	68.2752	-0.793085	0.160396	7.63183e-07	1.44194e-05	III	9513868	9514588	+
WBGene00008719	ttr-52	F11F1.7	protein_coding	29.8175	-0.785854	0.163956	1.64244e-06	2.91774e-05	III	13404717	13405783	+
WBGene00007472	chil-7	C08H9.13	protein_coding	56.9757	-0.784379	0.144722	5.96318e-08	1.37355e-06	II	9869455	9871172	-
WBGene00050974	Y6G8.9	Y6G8.9	pseudogene	31.1989	-0.780561	0.165318	2.34034e-06	3.98277e-05	V	17599977	17600872	+
WBGene00020157	T02B11.6	T02B11.6	protein_coding	22.0626	-0.777044	0.169278	4.42519e-06	7.06323e-05	V	884877	889316	-
WBGene00017761	idpp-13	F23H11.6	protein_coding	10.5407	-0.776785	0.175659	9.77366e-06	0.00014619	III	913199	916997	-
WBGene00017173	F02C9.2	F02C9.2	protein_coding	6.76795	-0.765574	0.170119	6.78798e-06	0.000103571	V	3133704	3137382	+
WBGene00018618	F48G7.7	F48G7.7	protein_coding	47.5665	-0.763758	0.172985	1.00927e-05	0.000150337	V	625673	626421	-
WBGene00015549	C06G3.3	C06G3.3	protein_coding	288.383	-0.763457	0.122274	4.26962e-10	1.32519e-08	IV	7036122	7036471	+
WBGene00017779	gtr-1	F25E2.1	protein_coding	42.0767	-0.758958	0.166386	5.08042e-06	8.00166e-05	X	802777	804269	+
WBGene00015435	C04E12.5	C04E12.5	protein_coding	140.511	-0.758004	0.0951558	1.63992e-15	8.78906e-14	V	3358566	3361093	+
WBGene00219714	linc-3	K12D9.16	lincRNA	13.0191	-0.755543	0.176921	1.95027e-05	0.000270451	V	3012694	3013087	+
WBGene00008297	cdr-3	C54D10.2	protein_coding	12.2351	-0.750309	0.172516	1.36624e-05	0.000197523	V	12416357	12417377	-
WBGene00007339	C05D12.1	C05D12.1	protein_coding	187.575	-0.738161	0.1048	1.87484e-12	7.65465e-11	II	11412252	11415772	-
WBGene00016877	C52D10.3	C52D10.3	protein_coding	262.259	-0.738123	0.0874553	3.17322e-17	1.92273e-15	IV	17176476	17189805	+
WBGene00002013	hsp-12.6	F38E11.2	protein_coding	301.531	-0.736925	0.110759	2.86356e-11	1.0241e-09	IV	9446228	9447228	-
WBGene00011244	R11D1.3	R11D1.3	protein_coding	166.073	-0.736627	0.0999777	1.73325e-13	7.9271e-12	V	12711292	12712099	-
WBGene00119204	ZC116.5	ZC116.5	protein_coding	28.862	-0.732469	0.162005	6.14715e-06	9.46244e-05	V	12608092	12608957	-
WBGene00015261	B0563.1	B0563.1	protein_coding	11.8508	-0.731795	0.177079	3.58677e-05	0.000464453	X	9171540	9172336	+
WBGene00002012	hsp-12.3	F38E11.1	protein_coding	105.076	-0.731011	0.117324	4.64359e-10	1.42729e-08	IV	9444790	9445507	-
WBGene00017621	txt-17	F20A1.10	protein_coding	1035.61	-0.728359	0.0761027	1.06153e-21	8.31142e-20	V	7052716	7053200	-
WBGene00006675	twk-22	T01B4.2	protein_coding	206.456	-0.727663	0.0969061	5.96051e-14	2.82324e-12	X	16306463	16314998	+
WBGene00007854	C31H5.1	C31H5.1	protein_coding	15.6027	-0.724234	0.176778	4.18787e-05	0.000532091	I	9025778	9031232	+
WBGene00017374	ttr-41	F10G7.11	protein_coding	2395.82	-0.723749	0.0553806	4.97509e-39	9.28e-37	II	4727327	4727869	-
WBGene00002016	hsp-16.2	Y46H3A.3	protein_coding	99.7551	-0.723701	0.124031	5.38469e-09	1.45318e-07	V	1804333	1804957	-
WBGene00086568	Y2H9A.6	Y2H9A.6	protein_coding	30.4604	-0.723515	0.176576	4.17671e-05	0.000531546	V	13443834	13445055	+
WBGene00009213	thn-1	F28D1.3	protein_coding	21.515	-0.71982	0.175405	4.06468e-05	0.000519372	IV	12380083	12380900	+
WBGene00003998	pgp-4	F42E11.1	protein_coding	189.511	-0.718803	0.108349	3.26363e-11	1.15631e-09	X	11357815	11364050	+
WBGene00019909	R06A10.1	R06A10.1	protein_coding	54.8195	-0.711611	0.134786	1.29505e-07	2.84194e-06	I	1077424	1088589	+
WBGene00021183	Y9C9A.16	Y9C9A.16	protein_coding	114.152	-0.70888	0.116288	1.08837e-09	3.19066e-08	IV	4973520	4976125	-
WBGene00004183	prk-2	F45H7.4	protein_coding	287.218	-0.708326	0.115533	8.73688e-10	2.60138e-08	III	3363665	3370209	-
WBGene00020386	dach-1	T09H2.1	protein_coding	769.752	-0.706703	0.0823639	9.4669e-18	5.94446e-16	V	3950022	3952097	+
WBGene00017114	E03H12.7	E03H12.7	protein_coding	7.68795	-0.706563	0.165067	1.86498e-05	0.000260905	IV	4987706	4988631	-
WBGene00010320	F59B10.4	F59B10.4	protein_coding	370.709	-0.701055	0.106115	3.93328e-11	1.38326e-09	II	10513812	10519117	-
WBGene00009464	F36D1.5	F36D1.5	protein_coding	11.5189	-0.699247	0.172477	5.03177e-05	0.000626815	I	11266069	11266474	+
WBGene00008841	phat-8	F15A4.6	protein_coding	118.107	-0.699175	0.116505	1.95809e-09	5.5521e-08	II	12471804	12473090	+
WBGene00009626	F42A8.1	F42A8.1	protein_coding	759.26	-0.698907	0.131325	1.02655e-07	2.27635e-06	II	9341396	9346590	-
WBGene00019648	K11D12.8	K11D12.8	protein_coding	127.943	-0.695882	0.102021	9.04271e-12	3.41362e-10	V	5039454	5041001	-
WBGene00022497	Y119D3B.21	Y119D3B.21	protein_coding	2732.98	-0.695387	0.0690408	7.33795e-24	6.46351e-22	III	1214999	1215200	+
WBGene00189961	Y54G2A.57	Y54G2A.57	protein_coding	3000.56	-0.695077	0.0619413	3.19679e-29	3.80138e-27	IV	2969939	2973466	+
WBGene00020473	lips-12	T13B5.6	protein_coding	16.0452	-0.693804	0.170882	4.90436e-05	0.000613077	II	1112183	1114233	-
WBGene00022004	npr-22	Y59H11AL.1	protein_coding	150.213	-0.692325	0.111415	5.16713e-10	1.57801e-08	IV	8559431	8563161	+
WBGene00017836	F26F12.5	F26F12.5	protein_coding	28.3062	-0.692019	0.171716	5.57752e-05	0.000688631	V	5863961	5865185	-
WBGene00015088	B0252.3	B0252.3	protein_coding	436.338	-0.691465	0.0651453	2.55986e-26	2.54994e-24	II	6902845	6907757	-
WBGene00007544	fipr-6	C12D8.17	protein_coding	19.9562	-0.682239	0.176258	0.000108526	0.00125369	V	10231231	10231594	+
WBGene00017507	F16B4.5	F16B4.5	protein_coding	244.122	-0.682047	0.0991263	5.96062e-12	2.29568e-10	V	1588427	1591787	+
WBGene00012312	W06G6.10	W06G6.10	protein_coding	22.2195	-0.681619	0.177163	0.00011937	0.00135968	V	16646699	16647193	-
WBGene00043534	W02B12.13	W02B12.13	protein_coding	35.1481	-0.680779	0.164248	3.40089e-05	0.000443796	II	11445272	11448969	+
WBGene00015592	C08D8.1	C08D8.1	protein_coding	58.5937	-0.679585	0.139742	1.15538e-06	2.1155e-05	V	8345758	8349909	+
WBGene00015700	asp-9	C11D2.2	protein_coding	1536.74	-0.673283	0.125214	7.57043e-08	1.71063e-06	IV	6185888	6189324	+
WBGene00000978	dhs-15	R05D8.10	protein_coding	48.5106	-0.673178	0.145369	3.64209e-06	5.93782e-05	V	2768360	2769854	-
WBGene00014141	ZK899.2	ZK899.2	protein_coding	186.189	-0.672874	0.115776	6.17737e-09	1.65303e-07	X	9450224	9451994	-
WBGene00016929	C54F6.12	C54F6.12	protein_coding	32.9927	-0.672621	0.161449	3.09775e-05	0.000408722	V	7536737	7538118	-
WBGene00022500	lfi-1	ZC8.4	protein_coding	16914.7	-0.672558	0.0551944	3.72501e-34	5.66977e-32	X	4976829	4993242	+
WBGene00013485	Y69H2.10	Y69H2.10	protein_coding	240.555	-0.658385	0.0841413	5.08638e-15	2.63688e-13	V	18670316	18684378	+
WBGene00012091	pals-29	T27E7.6	protein_coding	30.4986	-0.657082	0.168875	9.98618e-05	0.00116491	IV	14539684	14542617	-
WBGene00019233	ugt-14	H23N18.2	protein_coding	162.539	-0.656772	0.139323	2.42883e-06	4.11863e-05	V	4906252	4908304	+
WBGene00020397	pcbd-1	T10B11.1	protein_coding	544.395	-0.656053	0.0853965	1.56099e-14	7.73423e-13	I	6951134	6951982	+
WBGene00004000	pgp-6	T21E8.1	protein_coding	175.8	-0.652284	0.127254	2.96201e-07	6.00801e-06	X	10871200	10877425	-
WBGene00012572	Y37H2B.1	Y37H2B.1	pseudogene	28.1211	-0.651601	0.163862	6.99286e-05	0.000843132	V	18227036	18231455	-
WBGene00013753	Y113G7A.16	Y113G7A.16	protein_coding	40.2335	-0.648431	0.148136	1.20178e-05	0.000175615	V	20037586	20039447	+
WBGene00008519	cyp-13B1	F02C12.5	protein_coding	503.424	-0.647047	0.0655238	5.34363e-23	4.53875e-21	X	13406673	13409643	-
WBGene00021737	Y50D4A.3	Y50D4A.3	pseudogene	15.7307	-0.645794	0.177052	0.000264824	0.00272206	V	1182805	1184644	-
WBGene00021587	clec-76	Y46C8AR.1	protein_coding	15.6686	-0.644481	0.177145	0.000274592	0.00281335	IV	3965245	3969193	+
WBGene00010128	F55G11.8	F55G11.8	protein_coding	32.9338	-0.644	0.162535	7.42552e-05	0.00088854	IV	12962807	12964645	+
WBGene00011429	T04C12.7	T04C12.7	protein_coding	286.19	-0.643974	0.0910282	1.50048e-12	6.21965e-11	V	11054126	11055296	+
WBGene00014150	ZK909.6	ZK909.6	protein_coding	70.3995	-0.642224	0.127681	4.9068e-07	9.60461e-06	I	14967300	14968540	+
WBGene00021081	pals-33	W08A12.4	protein_coding	169.257	-0.641349	0.118644	6.45647e-08	1.4818e-06	V	3673379	3676632	+
WBGene00014030	glb-1	ZK637.13	protein_coding	118.996	-0.640567	0.0990282	9.89551e-11	3.30302e-09	III	8922398	8923290	-
WBGene00010791	sodh-2	K12G11.4	protein_coding	62.1054	-0.640257	0.140431	5.13444e-06	8.05341e-05	V	11889580	11891243	-
WBGene00010031	F54B11.8	F54B11.8	protein_coding	19.6579	-0.638658	0.174853	0.000259652	0.00268049	X	13602222	13603926	-
WBGene00004259	pyr-1	D2085.1	protein_coding	13336.7	-0.638197	0.0585992	1.27408e-27	1.38518e-25	II	8651108	8658726	+
WBGene00016923	C54F6.5	C54F6.5	protein_coding	67.9689	-0.637342	0.167274	0.000138869	0.00155694	V	7529115	7529450	+
WBGene00001500	ftn-1	C54F6.14	protein_coding	336.309	-0.635601	0.0861831	1.64333e-13	7.53395e-12	V	7546467	7547579	-
WBGene00077704	F12A10.9	F12A10.9	protein_coding	17.4569	-0.634946	0.174535	0.000274834	0.00281432	II	5498688	5499153	+
WBGene00020243	T05B4.12	T05B4.12	protein_coding	601.319	-0.631645	0.148701	2.15934e-05	0.000295755	V	4123170	4126034	-
WBGene00044509	K07H8.12	K07H8.12	protein_coding	67.7032	-0.630658	0.129666	1.15203e-06	2.11162e-05	IV	8275412	8276709	-
WBGene00010424	lep-5	H36L18.2	lincRNA	2282.44	-0.630496	0.0407848	6.54949e-54	2.07684e-51	X	12652590	12653520	-
WBGene00017345	F10E7.3	F10E7.3	pseudogene	6.79035	-0.629321	0.162312	0.000105651	0.0012227	II	7124643	7125929	+
WBGene00020149	T01D1.4	T01D1.4	protein_coding	127.753	-0.62717	0.134073	2.89924e-06	4.83444e-05	II	176996	179093	-
WBGene00010716	lge-1	K09C8.4	protein_coding	36.8963	-0.625725	0.152035	3.86069e-05	0.000496978	X	10966550	10969901	+
WBGene00018856	F55A4.4	F55A4.4	pseudogene	78.3286	-0.62541	0.127296	8.96838e-07	1.67615e-05	X	1024645	1025838	-
WBGene00009166	F26F2.1	F26F2.1	protein_coding	180.802	-0.625247	0.148192	2.45193e-05	0.000332267	V	20559161	20561895	-
WBGene00010614	cri-1	K07A1.7	protein_coding	815.274	-0.62192	0.0672608	2.32196e-20	1.72779e-18	I	9595275	9598363	-
WBGene00019111	F59E11.5	F59E11.5	protein_coding	137.492	-0.621628	0.115801	7.95747e-08	1.7917e-06	V	8995100	8996657	+
WBGene00007363	stdh-1	C06B3.4	protein_coding	1051.05	-0.618778	0.0662868	1.01126e-20	7.60481e-19	V	13906491	13908037	+
WBGene00044589	C29F5.8	C29F5.8	protein_coding	37.3611	-0.617346	0.173851	0.000383766	0.00373671	II	6306424	6308125	+
WBGene00019968	R08F11.4	R08F11.4	protein_coding	46.3684	-0.61704	0.148065	3.08144e-05	0.000407418	V	3803838	3805527	-
WBGene00002058	ifd-2	F25E2.4	protein_coding	279.929	-0.614346	0.0849684	4.8197e-13	2.09839e-11	X	813853	815929	-
WBGene00044620	bus-4	T22B11.2	protein_coding	22.654	-0.612003	0.170086	0.000320435	0.00320536	IV	4688268	4691936	+
WBGene00008538	sqrd-1	F02H6.5	protein_coding	402.659	-0.611867	0.109168	2.08478e-08	5.11148e-07	IV	14219870	14224440	+
WBGene00044519	F59A7.11	F59A7.11	protein_coding	17.4927	-0.611793	0.17539	0.000486293	0.00458257	V	2013351	2013924	-
WBGene00015889	C17C3.3	C17C3.3	protein_coding	69.1991	-0.61053	0.148459	3.91504e-05	0.000503294	II	5561736	5563523	+
WBGene00007049	tag-191	C53A5.4	protein_coding	31.5815	-0.608836	0.164425	0.000213213	0.0022612	V	14534404	14536374	-
WBGene00007809	C29F4.3	C29F4.3	protein_coding	18.3824	-0.608258	0.170667	0.000365227	0.00358186	IV	11222011	11223978	-
WBGene00170307	21ur-14910	F26D12.64	piRNA	22.9348	-0.607796	0.167896	0.000294531	0.00299185	IV	5598376	5598397	+
WBGene00007410	C07B5.6	C07B5.6	protein_coding	38.5677	-0.607472	0.157445	0.000114173	0.00130937	X	9519018	9521751	+
WBGene00007462	ctsa-3.2	C08H9.1	protein_coding	85.125	-0.606474	0.12766	2.02709e-06	3.51252e-05	II	9875178	9877887	+
WBGene00001852	hil-1	C30G7.1	protein_coding	2806.35	-0.606465	0.055422	7.20407e-28	7.96888e-26	V	14949776	14952799	+
WBGene00001768	gst-20	Y48E1B.10	protein_coding	194.091	-0.605124	0.094075	1.25635e-10	4.14269e-09	II	13608153	13609824	-
WBGene00022346	pals-17	Y82E9BR.13	protein_coding	143.965	-0.604352	0.106751	1.50198e-08	3.78499e-07	III	1390449	1391852	-
WBGene00009722	F45D3.2	F45D3.2	protein_coding	877.54	-0.602052	0.139276	1.54113e-05	0.000220961	V	12541038	12542977	+
WBGene00010018	fbxa-69	F54B8.3	protein_coding	473.074	-0.600038	0.0711745	3.44137e-17	2.05898e-15	V	15814231	15815971	-
WBGene00003731	nhx-3	C54F6.13	protein_coding	341.134	-0.59403	0.0825829	6.33183e-13	2.7194e-11	V	7540889	7545523	-
WBGene00000222	atf-6	F45E6.2	protein_coding	1226.25	-0.589902	0.0686817	8.77831e-18	5.53034e-16	X	12480947	12484904	+
WBGene00009835	F47H4.2	F47H4.2	protein_coding	583.467	-0.589185	0.0666983	1.01376e-18	6.74396e-17	V	17353322	17360204	+
WBGene00007541	fipr-4	C12D8.14	protein_coding	29.0228	-0.588943	0.167576	0.000440613	0.0042211	V	10228042	10228460	-
WBGene00001608	R07B1.8	R07B1.8	protein_coding	30.7786	-0.58891	0.158954	0.000211466	0.00224643	X	9870631	9872654	-
WBGene00020764	T24C12.1	T24C12.1	protein_coding	30.7446	-0.588895	0.159259	0.000217543	0.00229963	X	2199439	2201153	+
WBGene00005165	srg-7	C18F10.8	protein_coding	23.9134	-0.587337	0.174126	0.000743399	0.00662996	III	6266483	6268161	-
WBGene00009226	cyp-37B1	F28G4.1	protein_coding	95.7467	-0.58674	0.141725	3.47306e-05	0.000451355	V	16278115	16280616	+
WBGene00022597	ZC395.5	ZC395.5	protein_coding	197.47	-0.586335	0.119775	9.81576e-07	1.81796e-05	III	5267847	5268581	+
