# Supplementary material for: Gut epithelium modifies enteric behaviors during nutritional adversity via distinct peptidergic signaling axes
Source: Sci Adv. 2025 Sep 24;11(39):eadw1270. doi: 10.1126/sciadv.adw1270 (PMC12459421; doi:10.1126/sciadv.adw1270)
Supplement: Supplementary file 2 — Data S1 to S4 [file sciadv.adw1270_data_s1_to_s4.zip › adw1270_data_s3.xlsx]

## Sheet: Sheet1
Strain	Genotype	CGC link for new strains generated in this study
N2	wild-type
CF1038	daf-16(mu86) I.
OH20072	daf-16(ot853[daf-16::mNG::AID]) I; cshIs140[rps-28p::TIR1(F79G)::T2A::mCherry::his-11 + Cbr-unc-119(+)] II; daf-2(e1370) III.
OH17582	daf-16(ot853[daf-16::mNG::AID]) I; otSi2[ges-1p::TIR1(F79G)::mRuby::unc-54 3’ UTR *ieSi61] II; daf-2(e1370) III.	https://cgc.umn.edu/strain/OH17582
OH19232	daf-16(ot853[daf-16::mNG::AID]) I; otSi2[ges-1p::TIR1(F79G)::mRuby::unc-54 3’ UTR *ieSi61] II.	https://cgc.umn.edu/strain/OH19232
OH16024	daf-16(ot971[daf-16::gfp]) I.
OH19081	otIs911[pha-4prom2::daf-2(DN)::ebfp2::tbb-2 3’ UTR (10 ng/μL), unc-122p::mCherry::unc-54 3' UTR (5 ng/μL), GeneRuler 1 kb plus DNA ladder (100 ng/μL)] V.
OH19082	otIs912[pha-4prom2::daf-2(DN)::ebfp2::tbb-2 3’ UTR (10 ng/μL), unc-122p::mCherry::unc-54 3' UTR (5 ng/μL), GeneRuler 1 kb plus DNA ladder (100 ng/μL)] V.
OH19118	otIs913[pha-4prom2::daf-2(DN)::ebfp2::tbb-2 3’ UTR (10 ng/μL), unc-122p::mCherry::unc-54 3' UTR (5 ng/μL), GeneRuler 1 kb plus DNA ladder (100 ng/μL)] V.	https://cgc.umn.edu/strain/OH19118
OH14654	daf-16(ot853[daf-16::mNG::AID]) I; daf-2(e1370) III.
PHX5452	ins-1(syb5452[ins-1::SL2::gfp::his-44]) IV.
PHX5462	ins-18(syb5462[ins-18::SL2::gfp::his-44]) I.	https://cgc.umn.edu/strain/PHX5462
PHX5447	ins-24(syb5447[ins-24::SL2::gfp::his-44]) I.
OH17064	daf-16(ot971[daf-16::gfp]) ins-24(otDf2) I.	https://cgc.umn.edu/strain/OH17064
OH18320	ins-18(ot1326) daf-16(ot971[daf-16::gfp]) I.	https://cgc.umn.edu/strain/OH18320
OH18322	ins-18(ot1328) daf-16(ot971[daf-16::gfp]) ins-24(otDf2) I.
OH18508	daf-16(ot971[daf-16::gfp]) I; ins-1(ot1360) IV.	https://cgc.umn.edu/strain/OH18508
OH18511	ins-18(ot1328) daf-16(ot971[daf-16::gfp]) ins-24(otDf2) I; ins-1(ot1363) IV.
DA509	unc-31(e928) IV.
RB987	sbt-1(ok901) V.
OH16568	trap-1(dpDf665) I.
OH16567	trap-1(dp672) I.
JT9	aex-1(sa9) I.
JT23	aex-5(sa23) I.
PHX5424	ins-7(syb5424[ins-7::SL2::gfp::his-44]) IV.	https://cgc.umn.edu/strain/PHX5424
OH20083	daf-16(mu86) I; ins-7(syb5424[ins-7::SL2::gfp::his-44]) IV.
PHX5561	ins-33(syb5561[ins-33::SL2::gfp::his-44]) I.	https://cgc.umn.edu/strain/PHX5561
OH19249	otEx8240[ges-1p::ins-7::tbb-2 3’ UTR (8 ng/μL), ges-1p::gfp::his-44::tbb-2 3’ UTR (3 ng/μL), unc-122p::mCherry (5 ng/μL), sheared OP50 genomic DNA (100 ng/μL)]
OH19250	otEx8241[ges-1p::ins-7::tbb-2 3’ UTR (8 ng/μL), ges-1p::gfp::his-44::tbb-2 3’ UTR (3 ng/μL), unc-122p::mCherry (5 ng/μL), sheared OP50 genomic DNA (100 ng/μL)]
OH19326	otEx8326[ges-1p::ins-33::tbb-2 3’ UTR (8 ng/μL), ges-1p::gfp::his-44::tbb-2 3’ UTR (3 ng/μL), unc-122p::mCherry (5 ng/μL), sheared OP50 genomic DNA (100 ng/μL)]
OH19327	otEx8327[ges-1p::ins-33::tbb-2 3’ UTR (8 ng/μL), ges-1p::gfp::his-44::tbb-2 3’ UTR (3 ng/μL), unc-122p::mCherry (5 ng/μL), sheared OP50 genomic DNA (100 ng/μL)]
OH19328	otEx8328[ges-1p::ins-33::tbb-2 3’ UTR (8 ng/μL), ges-1p::gfp::his-44::tbb-2 3’ UTR (3 ng/μL), unc-122p::mCherry (5 ng/μL), sheared OP50 genomic DNA (100 ng/μL)]
OH19333	aex-1(ot1543[aex-1::SL2::gfp::his-44]) I.	https://cgc.umn.edu/strain/OH19333
OH20088	aex-1(ot1543[aex-1::SL2::gfp::his-44]) daf-16(ot1705) I.
OH19278	aex-4(ot1530[aex-4::SL2::gfp::his-44]) X.	https://cgc.umn.edu/strain/OH19278
OH20073	daf-16(mu86) I; aex-4(ot1530[aex-4::SL2::gfp::his-44]) X.
OH19280	aex-5(ot1532[aex-5::SL2::gfp::his-44]) I.	https://cgc.umn.edu/strain/OH19280
OH18447	otEx8059[ges-1p::ins-1::tagRFP-T::SL2::gfp::his-44::tbb-2 3’ UTR (20 ng/μL), inx-6prom18::tagRFP-T::unc-54 3' UTR (8 ng/μL), sheared OP50 gDNA (100 ng/μL)]
OH19091	daf-16(ot853[daf-16::mNG::AID]) I; otSi2[ges-1p::TIR1(F79G)::mRuby::unc-54 3’ UTR *ieSi61] II; daf-2(e1370) III; otEx8220[ges-1p::ins-1::tagRFP-T::SL2::ebfp2::his-44::tbb-2 3’ UTR (2 ng/μL), inx-6prom18::tagRFP-T::unc-54 3' UTR (8 ng/μL), sheared OP50 gDNA (100 ng/μL)]
OH18707	otIs904[ges-1p::ins-1::tagRFP-T::SL2::gfp::his-44::tbb-2 3’ UTR (2 ng/μL), inx-6prom18::tagRFP-T::unc-54 3' UTR (8 ng/μL), GeneRuler 1 kb plus DNA ladder (100 ng/μL)] V.	https://cgc.umn.edu/strain/OH18707
OH18861	aex-1(ot1357) I; otIs904[ges-1p::ins-1::tagRFP-T::SL2::gfp::his-44::tbb-2 3’ UTR (2 ng/μL), inx-6prom18::tagRFP-T::unc-54 3' UTR (8 ng/μL), GeneRuler 1 kb plus DNA ladder (100 ng/μL)] V.
OH18501	aex-1(ot1357) I.	https://cgc.umn.edu/strain/OH18501
NM4394	nlp-40(tm4085) I.
OH19078	daf-16(ot853[daf-16::mNG::AID]) I; otIs908[pha-4prom2::TIR1(F79G)::mTur2::tbb-2 3’ UTR (8 ng/μL), unc-122p::mCherry::unc-54 3' UTR (5 ng/μL), GeneRuler 1 kb plus DNA ladder (100 ng/μL)] V.	https://cgc.umn.edu/strain/OH19078
OH19173	aex-1(ot1464) daf-16(ot853[daf-16::mNG::AID]) I; otIs908[pha-4prom2::TIR1(F79G)::mTur2::tbb-2 3’ UTR (8 ng/μL), unc-122p::mCherry::unc-54 3' UTR (5 ng/μL), GeneRuler 1 kb plus DNA ladder (100 ng/μL)] V.
OH14125	daf-16(ot853[daf-16::mNG::AID]) I.
OH19020	aex-1(ot1464) daf-16(ot853[daf-16::mNG::AID]) I.
PHX6236	ins-35(syb6236[ins-35::SL2::gfp::his-44]) V.	https://cgc.umn.edu/strain/PHX6236
RB1388	ZK1251.1 & ins-7(ok1573) IV
RB2412	ins-35(ok3297) V
OH18835	ins-7(ot1427) IV.	https://cgc.umn.edu/strain/OH18835
OH18895	ins-35(ot1443) V.	https://cgc.umn.edu/strain/OH18895
OH19012	ins-7(ot1427) IV; ins-35(ot1443) V.
OH19251	otEx8242[ges-1p::ins-35::tbb-2 3’ UTR (8 ng/μL), ges-1p::gfp::his-44::tbb-2 3’ UTR (3 ng/μL), unc-122p::mCherry (5 ng/μL), sheared OP50 genomic DNA (100 ng/μL)]
OH19252	otEx8243[ges-1p::ins-35::tbb-2 3’ UTR (8 ng/μL), ges-1p::gfp::his-44::tbb-2 3’ UTR (3 ng/μL), unc-122p::mCherry (5 ng/μL), sheared OP50 genomic DNA (100 ng/μL)]
OH19105	otEx8222[ges-1p::ins-7::tbb-2 3’ UTR (8 ng/μL), ges-1p::ins-35::tbb-2 3’ UTR (8 ng/μL), ges-1p::gfp::his-44::tbb-2 3’ UTR (3 ng/μL), unc-122p::mCherry (5 ng/μL), sheared OP50 genomic DNA (100 ng/μL)]
OH19106	otEx8223[ges-1p::ins-7::tbb-2 3’ UTR (8 ng/μL), ges-1p::ins-35::tbb-2 3’ UTR (8 ng/μL), ges-1p::gfp::his-44::tbb-2 3’ UTR (3 ng/μL), unc-122p::mCherry (5 ng/μL), sheared OP50 genomic DNA (100 ng/μL)]
OH19107	otEx8224[ges-1p::ins-7::tbb-2 3’ UTR (8 ng/μL), ges-1p::ins-35::tbb-2 3’ UTR (8 ng/μL), ges-1p::gfp::his-44::tbb-2 3’ UTR (3 ng/μL), unc-122p::mCherry (5 ng/μL), sheared OP50 genomic DNA (100 ng/μL)]
OH19747	daf-7(e1372) III; otEx8223[ges-1p::ins-7::tbb-2 3’ UTR (8 ng/μL), ges-1p::ins-35::tbb-2 3’ UTR (8 ng/μL), ges-1p::gfp::his-44::tbb-2 3’ UTR (3 ng/μL), unc-122p::mCherry (5 ng/μL), sheared OP50 genomic DNA (100 ng/μL)]
OH19735	otIs937[ceh-19prom2::daf-2(DN)::eBFP2::SL2::tagRFP-T::tbb-2 3' UTR (10 ng/μL), unc-122p::gfp::unc-54 3' UTR (5 ng/μL), GeneRuler 1 kb plus DNA ladder (100 ng/μL)] V.	https://cgc.umn.edu/strain/OH19735
OH19767	otIs942[tph-1prom5::daf-2(DN)::eBFP2::SL2::tagRFP-T::tbb-2 3' UTR (12 ng/μL), unc-122p::gfp::unc-54 3' UTR (5 ng/μL), GeneRuler 1 kb plus DNA ladder (100 ng/μL)] V.	https://cgc.umn.edu/strain/OH19767
OH19809	ins-7(ot1427) IV; otIs942[tph-1prom5::daf-2(DN)::eBFP2::SL2::tagRFP-T::tbb-2 3' UTR (12 ng/μL), unc-122p::gfp::unc-54 3' UTR (5 ng/μL), GeneRuler 1 kb plus DNA ladder (100 ng/μL)] ins-35(ot1443) V.
OH19337	tph-1(ot1545) II.	https://cgc.umn.edu/strain/OH19337
OH19960	tph-1(ot1545) II; otEx8222[ges-1p::ins-7::tbb-2 3’ UTR (8 ng/μL), ges-1p::ins-35::tbb-2 3’ UTR (8 ng/μL), ges-1p::gfp::his-44::tbb-2 3’ UTR (3 ng/μL), unc-122p::mCherry (5 ng/μL), sheared OP50 genomic DNA (100 ng/μL)]
OH20066	daf-16(ot853[daf-16::mNG::AID]) I; otIs625[cat-1(fosmid)::SL2::mCherry::his-44; pha-1(+)]
OH19575	otIs927[ges-1p::nlp-40::tagRFP-T::SL2::gfp::his-44::tbb-2 3’ UTR (2 ng/μL), inx-6prom18::tagRFP-T::unc-54 3' UTR (8 ng/μL), GeneRuler 1 kb plus DNA ladder (100 ng/μL)] V.	https://cgc.umn.edu/strain/OH19575
